# Supplementary material for: Genome wide analysis of protein production load in Trichoderma reesei
Source: Biotechnol Biofuels. 2016 Jun 28;9:132. doi: 10.1186/s13068-016-0547-5 (PMC4924338; doi:10.1186/s13068-016-0547-5)
Supplement: Supplementary file 2 — 10.1186/s13068-016-0547-5 Supplementary Tables. An XLS file containing all the supplementary tables referred to in the text. [file 13068_2016_547_MOESM2_ESM.xlsx]

## Sheet: T1 PreAverageData
	OUR (mol/h)	CER (mol/h)	Biomass i.e. CDW (g/l)	Extracellular protein (g/l)	Lipase (g/l)	MUL (nkat/l)	Cellotriose (g/l)	Cellobiose (g/l)	Glucose (g/l)	Glycerol (g/l)	Ethanol (g/l)
LipPr4dCt_16_A1	NA	NA	0.8	0.024	NA	87.71	0.596409	24.953	0.137	0	0
LipPr4dCt_24_A1	0.00416565	NA	1.26	0.072	NA	210.93	0.753753	23.851	0	0	0
LipPr4dCt_40_A1	0.00618706	0.00669083	3.89	0.487	NA	1443.73	1.94902	15.82	0.094	0.129	0
LipPr4dCt_64_A1	0.00927558	0.00981658	8.34	0.873	NA	2549.05	0.154814	0.268	1.211	1.546	0
LipPr4dCt_88_A1	0.00393306	0.00351629	7.49	1.311	NA	3966.88	0	0	0	0	0
LipPr4dCt_112_A1	0.00177492	0.00174264	6.04	1.54	NA	4514.77	0	0	0	0	0
LipPr4dCt_16_A2	NA	NA	0.87	0.02	NA	93.75	0.619677	25.46	0.019	0	0
LipPr4dCt_24_A2	0.0027568	0.00229763	1.22	0.066	NA	262.54	0.787373	24.498	0	0	0
LipPr4dCt_40_A2	0.00567878	0.0059561	3.99	0.405	NA	1419.87	1.98389	16.75	0.078	0.108	0
LipPr4dCt_64_A2	0.00797194	0.00829412	8.48	0.766	NA	2263.57	0.230599	0.802	1.721	1.359	0
LipPr4dCt_88_A2	0.00393973	0.00332121	6.38	1.097	NA	3539.07	0.0655337	0	0	0	0
LipPr4dCt_112_A2	0.00171327	0.00127546	6.07	1.179	NA	4226.91	0	0	0	0	0
LipPr4dCt_16_A3	NA	NA	0.88	0.056	NA	61.02	0.827783	23.915	0	0	0
LipPr4dCt_24_A3	0.00319967	0.00253382	1.26	0.112	NA	148.04	0.644982	24.917	0.04	0	0
LipPr4dCt_40_A3	0.00552837	0.00586588	4.18	0.483	NA	1882.24	2.00025	16.18	0.119	0.156	0
LipPr4dCt_64_A3	0.00706324	0.00769427	8.09	0.914	NA	2820.77	0.251568	0.951	2.079	1.587	0
LipPr4dCt_88_A3	0.0042204	0.00351909	7.5	1.095	NA	3308.19	0	0.005	0	0	0
LipPr4dCt_112_A3	0.00222132	0.0012755	5.76	1.229	NA	4500.85	0	0	0	0	0
LipPr4d_16_B1	NA	NA	0.56	0.039	NA	179.04	0.31309	26.765	0.185	0	0
LipPr4d_24_B1	0.00299456	0.00198105	1.3	0.132	0.017655	548.57	0.730069	24.451	0	0	0
LipPr4d_40_B1	0.00527623	0.00530835	2.92	0.502	0.089676	2188.03	1.89142	18.364	0.039	0.039	0
LipPr4d_64_B1	0.00908143	0.00952684	7.87	1.133	NA	5295.65	0.880067	3.547	1.038	0.711	0
LipPr4d_88_B1	0.004602	0.0040661	6.75	1.459	NA	6985.44	0	0	0	0	0
LipPr4d_112_B1	0.00214475	0.00177787	6.21	1.545	NA	7602.52	0	0	0	0	0
LipPr4d_16_B2	NA	NA	0.57	0.03	NA	204.01	0.479493	25.718	0	0	0
LipPr4d_24_B2	0.00212513	0.00206692	0.91	0.126	0.013219	531.79	0.795271	24.463	0.004	0	0
LipPr4d_40_B2	0.00497114	0.00509799	2.71	0.456	0.076194	2117.26	1.86433	18.36	0.047	0.041	0
LipPr4d_64_B2	0.00949844	0.0104407	7.3	1.026	NA	3798.3	1.11288	4.391	1.005	0.537	0
LipPr4d_88_B2	0.00491033	0.0044264	7.3	1.23	NA	4981.55	0	0	0	0	0
LipPr4d_112_B2	0.00225844	0.00194889	5.74	1.163	NA	5067.43	0	0	0	0	0
LipPr4d_16_B3	NA	NA	0.57	0.069	NA	114.15	0.44627	25.925	0	0	0
LipPr4d_24_B3	0.0021	0.00202459	0.9	0.155	0.008817	283.27	0.714944	24.744	0	0	0
LipPr4d_40_B3	0.00491832	0.00515387	2.8	0.55	0.107173	2300.41	1.87646	18.873	0.069	0.047	0
LipPr4d_64_B3	0.00913991	0.00985461	7.22	1.074	NA	4969.44	1.01287	4.085	1.282	0.697	0
LipPr4d_88_B3	0.00529031	0.00475945	7.42	1.426	NA	6111.68	0	0	0	0	0
LipPr4d_112_B3	0.00239023	0.00182558	6.11	1.524	NA	7699.66	0	0	0	0	0
Cel4dCt_16_A1	0.00134671	0.00144107	0.84	0.145	NA	110.57	0.447509	24.633	0	0	0
Cel4dCt_24_A1	0.00245495	0.00261083	1.5	0.275	NA	181.67	0.96981	22.8915	0	0	0
Cel4dCt_40_A1	0.00483554	0.00530901	4.43	0.759	NA	242.1	2.14729	15.012	0.153	0.212	0
Cel4dCt_64_A1	0.00593164	0.00630935	7.53	0.913	NA	2794.27	0.834073	3.736	1.833	1.263	0
Cel4dCt_88_A1	0.00546327	0.00440871	7.88	1.21	NA	3323.96	0.0835409	0.017	0	1.158	0
Cel4dCt_112_A1	0.00191346	0.00167261	6.19	1.369	NA	3850.22	0	0	0	0	0
Cel4dCt_16_A2	0.00142476	0.00137084	0.75	0.091	NA	69.57	0.44479	25.1125	0	0	0
Cel4dCt_24_A2	0.00239463	0.00251145	1.37	0.204	NA	146.24	1.05881	23.1635	0	0	0
Cel4dCt_40_A2	0.00489622	0.00528163	4.03	0.666	NA	185.16	2.1855	14.977	0.2455	0.2055	0
Cel4dCt_64_A2	0.00551976	0.00544242	5.92	0.769	NA	2462.98	0.407674	1.741	2.16	1.595	0
Cel4dCt_88_A2	0.00497919	0.00416348	7.68	1.015	NA	3538.48	0.0640294	0.002	0	0.395	0
Cel4dCt_112_A2	0.00207982	0.0016571	5.84	1.241	NA	3910.19	0	0	0	0	0
Cel4dCt_16_A3	0.0015806	0.00148912	0.82	0.081	NA	83.44	0.4432	25.0055	0	0	0
Cel4dCt_24_A3	0.00254723	0.00273008	1.46	0.22	NA	340.03	0.963334	22.8805	0.0025	0	0
Cel4dCt_40_A3	0.00487172	0.00539026	4.18	0.564	NA	1035.65	2.13224	14.853	0.145	0.1895	0
Cel4dCt_64_A3	0.00659972	0.00720898	8.37	0.717	NA	2128.33	0.307961	1.288	2.084	1.823	0
Cel4dCt_88_A3	0.00483644	0.00440893	7.74	1.424	NA	2657.34	0.0611071	0.017	0	0	0
Cel4dCt_112_A3	0.00201446	0.00178489	6.03	1.562	NA	3556.75	0	0.006	0	0	0
Cel4d_16_B1	0.00192095	0.00180227	0.74	0.063	NA	0	0.932621	24.2115	0	0	0
Cel4d_24_B1	0.00309137	0.0032447	1.63	0.144	NA	0	1.82746	21.55	0	0.023	0
Cel4d_40_B1	0.00586901	0.00651307	4.75	0.157	NA	13.77	2.86953	12.5245	0.0405	0.373	0
Cel4d_64_B1	0.00723212	0.00781576	10.53	0.56	NA	0	0.139795	0.222	0.57	1.638	0
Cel4d_88_B1	0.00419794	0.00395458	8.49	0.758	NA	22.32	0	0.007	0	0	0
Cel4d_112_B1	0.0018477	0.00201526	6.18	0.813	NA	24.99	0	0	0	0	0
Cel4d_16_B2	0.00171116	0.00177162	0.66	0.108	NA	0	0.880783	23.954	0	0	0
Cel4d_24_B2	0.00307162	0.00330495	1.57	0.161	NA	0	1.81271	21.171	0.005	0.026	0
Cel4d_40_B2	0.00644868	0.00715612	4.89	0.472	NA	17.3	2.79095	11.3755	0.086	0.534	0
Cel4d_64_B2	0.00625895	0.0058377	10.39	0.677	NA	0	0.0746182	0	0	2.066	0
Cel4d_88_B2	0.00379838	0.00348182	7.9	0.926	NA	25.99	0	0	0	0	0
Cel4d_112_B2	0.00175852	0.0018656	5.75	0.978	NA	31.72	0	0	0	0	0
Cel4d_16_B3	0.00187528	0.00190142	0.74	0.046	NA	0.54	1.04251	24.757	0.0015	0	0
Cel4d_24_B3	0.00317572	0.00335707	1.7	0.106	NA	2.52	1.96439	21.806	0.01	0.014	0
Cel4d_40_B3	0.00614412	0.00686973	5.06	0.306	NA	14.22	2.90637	12.308	0.079	0.3925	0
Cel4d_64_B3	0.00687876	0.00624615	11.45	0.645	NA	18.44	0.0697244	0.015	0	1.866	0
Cel4d_88_B3	0.0036751	0.00347747	8.61	0.86	NA	25.63	0	0.006	0	0	0
Cel4d_112_B3	0.00198605	0.00196989	6.5	0.927	NA	35.51	0	0	0	0	0
CutCBHdCt_16_A1	0.00129182	0.00137407	0.57	0.055	NA	27.12	0.742044	24.7175	0.4065	0	0
CutCBHdCt_24_A1	0.00250237	0.00203841	1.27	0.072	NA	55.06	0.858113	24.093	0	0	0
CutCBHdCt_40_A1	0.00526597	0.00609102	4.02	0.303	NA	491.24	1.95886	16.172	0.0665	0.155	0
CutCBHdCt_64_A1	0.0074094	0.0084641	10.14	0.511	NA	1006.64	0.187692	0.524	1.737	1.783	0
CutCBHdCt_88_A1	0.00434543	0.00423021	7.29	0.799	NA	1107.81	0	0	0	0	0
CutCBHdCt_112_A1	0.00187165	0.00167914	5.83	1.005	NA	1292.46	0	0	0	0	0
CutCBHdCt_16_A2	0.00129054	0.00143441	0.64	0.035	NA	39.04	0.618554	25.3085	0.2275	0	0.4575
CutCBHdCt_24_A2	0.00175668	0.00195957	1.23	0.054	NA	71.69	0.824491	24.443	0	0	1.15
CutCBHdCt_40_A2	0.00532901	0.0059837	3.86	0.229	NA	494.81	2.01044	16.908	0.1165	0.1685	0
CutCBHdCt_64_A2	0.00738556	0.00800574	8.98	0.563	NA	977.92	0.289519	1.09	2.089	1.815	0
CutCBHdCt_88_A2	0.00470017	0.00443649	8.11	0.873	NA	1302.58	0	0	0	0	0
CutCBHdCt_112_A2	0.00220177	0.00178376	6.08	1.06	NA	1408.36	0	0	0	0	0
CutCBHdCt_16_A3	0.00136301	0.00146734	0.63	0.023	NA	27.29	0.627009	26.569	0.1495	0	0.2285
CutCBHdCt_24_A3	0.00122445	0.00206257	1.2	0.048	NA	60.24	0.817798	25.6155	0	0	0
CutCBHdCt_40_A3	0.00570045	0.00608305	2.9	0.253	NA	629.95	2.11111	17.319	0.1055	0.1855	0
CutCBHdCt_64_A3	0.0080792	0.00921691	9.2	0.547	NA	1308.59	0.344709	1.337	1.937	1.809	0
CutCBHdCt_88_A3	0.00483165	0.0047323	7.28	0.873	NA	1462.9	0	0	0	0	0
CutCBHdCt_112_A3	0.00218606	0.00192533	5.65	1.117	NA	1819.8	0	0	0	0	0
CutCBHd_16_B1	0.00138585	0.00142716	0.65	0.043	NA	11.05	0.631785	25.6005	0.01	0.0125	0
CutCBHd_24_B1	0.00170341	0.00206928	1.19	0.063	NA	16.36	0.876804	24.4065	0	0	0
CutCBHd_40_B1	0.00549655	0.00593809	3.94	0.292	NA	144.27	1.90764	17.1255	0.0125	0.0985	0
CutCBHd_64_B1	0.00867038	0.0095178	11.01	0.624	NA	358.23	0.162182	0.296	1.051	1.514	0
CutCBHd_88_B1	0.00492879	0.00463002	7.43	0.882	NA	419.38	0	0.021	0	0	0
CutCBHd_112_B1	0.00219265	0.00189859	5.24	0.955	NA	549.71	0	0	0	0	0
CutCBHd_16_B2	0.00147499	0.00139961	0.57	0.021	NA	8.69	0.597508	26.125	0.005	0.011	0
CutCBHd_24_B2	0.000952459	0.00208821	1.17	0.028	NA	15.85	0.854611	24.941	0	0	0
CutCBHd_40_B2	0.00590562	0.0063287	3.9	0.168	NA	159.67	1.94765	17.6585	0.1075	0.124	0
CutCBHd_64_B2	0.00971304	0.010329	11.04	0.429	NA	341.19	0.140723	0.172	0.718	1.632	0
CutCBHd_88_B2	0.00451261	0.00416926	6.76	0.649	NA	414.61	0	0	0	0	0
CutCBHd_112_B2	0.00202475	0.00180404	5.11	0.755	NA	496.23	0	0	0	0	0
CutCBHd_16_B3	0.00139423	0.00139646	0.65	0.018	NA	8.27	0.620625	25.021	0.0535	0.0165	0.238
CutCBHd_24_B3	0.00328125	0.00204807	1.26	0.033	NA	14.44	0.933647	23.796	0	0	0
CutCBHd_40_B3	0.00554295	0.00624605	3.64	0.095	NA	123.51	1.90992	16.463	0.1145	0.131	0
CutCBHd_64_B3	0.00846455	0.00803278	11.46	0.425	NA	278.97	0.0740087	0	0	1.756	0
CutCBHd_88_B3	0.00376718	0.00366689	6.86	0.62	NA	415.15	0	0	0	0	0
CutCBHd_112_B3	0.00168689	0.00156767	5.1	0.779	NA	517.18	0	0	0	0	0

## Sheet: T2 CDWNormalisedAverageData
	Biomass i.e. CDW (g/l)	Extracellular protein (g/l)	Lipase (g/l)	MUL (nkat/l)	Cellotriose (g/l)	Cellobiose (g/l)	Glucose (g/l)	Glycerol (g/l)	Ethanol (g/l)	Growth rate 1/h	Protein rate g/(g CDW h)	MUL rate nkat/(g CDW h)	Cellotriose rate mmol/(g CDW h)	Cellobiose rate mmol/(g CDW h)	Glucose rate mmol/(g CDW h)	Glycerol rate mmol/(g CDW h)	OUR mol/(g CDW h)	CER mol/(g CDW h)
Cel4d 16	0.713333	0.103645	NA	0.243243	1.33454	34.1559	0.000675676	0	0	0.119544	0.0107302	0	0.253202	-0.97238	-0.000105954	-0.0636951	0.00257424	0.00256308
Cel4d 24	1.63333	0.0844148	NA	0.494118	1.14375	13.1775	0.00302236	0.0129687	0	0.0877903	0.00591851	0.30473	0.145272	-0.807524	9.02984e-05	0.0435464	0.00190702	0.00202347
Cel4d 40	4.9	0.0633502	NA	3.08235	0.583079	2.46514	0.0139086	0.0884326	0	0.0539081	0.00248567	0.116057	-0.0145365	-0.391385	3.73508e-05	0.120382	0.00125619	0.00139741
Cel4d 64	10.79	0.058224	NA	0.536827	0.00884901	0.00746422	0.0180437	0.172457	0	0.00918416	0.00108841	0	-0.0149026	-0.0622964	-3.79676e-06	-0.0123853	0.000629993	0.000616537
Cel4d 88	8.33333	0.102127	NA	2.96521	0	0.000507121	0	0	0	-0.0225582	0.000743978	0.0846277	0.00349114	0	-1.34972e-05	-0.0701194	0.000467369	0.000436805
Cel4d 112	6.14333	0.148085	NA	5.00776	0	0	0	0	0	0.000887563	-5.23033e-05	0	0.00332644	-0.0476917	4.26244e-06	0.0344775	0.000303452	0.000317869
Cel4dCt 16	0.803333	0.130911	NA	108.716	0.55543	31.1009	0	0	0	0.0589285	0.0123419	11.8166	0.10757	-0.492813	-0.0272437	-0.0881305	0.00181016	0.00178645
Cel4dCt 24	1.44333	0.160974	NA	153.585	0.69307	15.9467	0.000570776	0	0	0.0772542	0.0158576	16.1752	0.120849	-0.690736	-0.00253645	-0.0156039	0.00170974	0.00181455
Cel4dCt 40	4.21333	0.157174	NA	116.12	0.512376	3.55281	0.0433815	0.048061	0	0.046058	0.00514392	12.1956	0.00450686	-0.453049	0.0646451	0.116594	0.00115732	0.00126618
Cel4dCt 64	7.27333	0.11227	NA	347.137	0.0721413	0.314706	0.285759	0.218319	0	0.0111739	0.000553376	7.85028	-0.0163369	-0.124854	-0.00247739	0.0178693	0.000836208	0.000872837
Cel4dCt 88	7.76667	0.156565	NA	408.629	0.00894459	0.00153805	0	0.0661289	0	-0.00659146	0.002638	4.47991	-0.000870363	0	-0.0358428	-0.0717137	0.000655501	0.000557076
Cel4dCt 112	6.02	0.2309	NA	627.134	0	0.000331675	0	0	0	-0.0121532	-0.00120386	0.0716614	0.00339447	-0.0295454	0.0130159	0.00571061	0.000333109	0.000283321
CutCBHd 16	0.623333	0.0435628	NA	14.9896	0.991682	41.2375	0.0354881	0.0213045	0.122051	0.0784684	0.00408524	0	0.0439334	-0.29993	-0.0305346	-0.0848875	0.00228825	0.00226649
CutCBHd 24	1.20667	0.0343544	NA	12.9184	0.736079	20.2375	0	0	0	0.077041	0.00433759	2.90265	0.100186	-0.563062	0.000810004	-0.0222817	0.00161656	0.00171638
CutCBHd 40	3.82667	0.0477625	NA	37.163	0.502758	4.46573	0.0207309	0.030928	0	0.0700825	0.00260339	2.58973	0.00232688	-0.521396	0.0145306	0.101935	0.00147737	0.00161527
CutCBHd 64	11.17	0.0442067	NA	29.2615	0.0113117	0.0141548	0.0534983	0.146189	0	0.0100319	0.0011081	0.415338	-0.00819046	-0.111725	-0.000640149	-0.0021611	0.000801974	0.00083367
CutCBHd 88	7.01667	0.101698	NA	59.4315	0	0.000942127	0	0	0	-0.0346143	0.00112168	0.626227	0.000599267	0	-0.00654554	-0.0589208	0.000626687	0.000591479
CutCBHd 112	5.15	0.160916	NA	101.141	0	0	0	0	0	0.0047793	0.000115815	0.417428	0.00377895	-0.0722694	0.00213763	0.0218908	0.000381813	0.000340918
CutCBHdCt 16	0.613333	0.0625622	NA	50.6321	1.08786	41.6939	0.435309	0	0.359181	0.0748869	0.0067296	0	7.38022e-05	0	-0.252343	-0.0747647	0.00214878	0.00232701
CutCBHdCt 24	1.23333	0.0468651	NA	50.613	0.675832	20.0632	0	0	0.311653	0.0808878	0.00596215	11.7462	0.0931844	-0.573858	-0.128819	-0.00544139	0.00147298	0.001639
CutCBHdCt 40	3.59333	0.0739803	NA	155.871	0.578696	4.79176	0.027701	0.0487252	0	0.0612187	0.00309306	9.42206	0.00696203	-0.554363	0.0790133	0.120305	0.00155206	0.00172099
CutCBHdCt 64	9.44	0.0575153	NA	116.804	0.0294063	0.106128	0.204824	0.191528	0	0.0121435	0.00147718	1.16136	-0.00864218	-0.11842	-0.0025687	-0.00393213	0.000810443	0.000909357
CutCBHdCt 88	7.56	0.112388	NA	171.175	0	0	0	0	0	-0.0204266	0.00144619	1.18426	-0.000577827	0	-0.034249	-0.063175	0.000613107	0.000592452
CutCBHdCt 112	5.85333	0.181475	NA	258.473	0	0	0	0	0	0.000195139	0.000933282	0	0.003402	-0.0525159	0.0130506	0.02329	0.000356695	0.000307388
LipPr4d 16	0.566667	0.081109	NA	292.63	0.727745	46.1321	0.110119	0	0	0.0671106	0.0160232	16.469	0.0942926	-0.700571	-0.0746636	-0.0535351	NA	NA
LipPr4d 24	1.03667	0.137407	0.0126346	440.369	0.743299	24.3947	0.0014652	0	0	0.0679316	0.016188	63.2667	0.127244	-0.689817	-0.0350351	0.00245594	0.00232405	0.00201492
LipPr4d 40	2.81	0.178871	0.0323676	784.059	0.668619	6.60144	0.0184474	0.0150903	0	0.0594134	0.00885573	45.1373	0.0248809	-0.551977	0.0463366	0.0392041	0.00179928	0.00184659
LipPr4d 64	7.46333	0.144422	NA	627.165	0.134854	0.539332	0.149042	0.086814	0	0.0170764	0.00275187	10.7156	-0.0176984	-0.188339	-0.000974404	-0.00103458	0.00124033	0.00133522
LipPr4d 88	7.15667	0.192275	NA	846.987	0	0	0	0	0	-0.0123493	0.00071679	4.18148	-0.00451026	0	-0.017445	-0.013808	0.000689135	0.000616725
LipPr4d 112	6.02	0.233611	NA	1122.41	0	0	0	0	0	-0.00112134	-0.000741847	0	0.00483642	-0.0306201	0.0053487	0.0036558	0.000376675	0.000308202
LipPr4dCt 16	0.85	0.038875	NA	95.579	0.799482	29.2106	0.064363	0	0	0.00650943	-4.19695e-05	0	-0.0284818	0	-0.0437975	-0.0520296	NA	NA
LipPr4dCt 24	1.24667	0.06671	NA	166.698	0.585165	19.595	0.010582	0	0	0.0763039	0.0113332	38.3101	0.0701149	-0.489208	-0.0255445	-0.00652883	0.00270172	NA
LipPr4dCt 40	4.02	0.114082	NA	392.431	0.492259	4.04522	0.0240608	0.0325167	0	0.0564084	0.0062982	21.7606	0.00720377	-0.536468	0.0497442	0.0903682	0.00144544	0.0015387
LipPr4dCt 64	8.30333	0.102662	NA	307.082	0.0256175	0.0814208	0.201712	0.1806	0	0.00764695	0.00123195	1.85854	-0.00692916	-0.119488	-0.00120765	-0.00341967	0.000975117	0.0010354
LipPr4dCt 88	7.12333	0.164326	NA	508.476	0.00342391	0.000222222	0	0	0	-0.0128372	0.00188633	8.98665	-0.000458307	0	-0.0292991	-0.0527487	0.000568447	0.000486414
LipPr4dCt 112	5.95667	0.220856	NA	741.746	0	0	0	0	0	-0.00155265	-0.000859804	0	0.00242395	-0.0367535	0.00959511	0.017633	0.000320587	0.000240028

## Sheet: T3 EnrichmentCultivationParam
Type	Cluster	Term	Count	P-value
GO	Biomass i.e. CDW (g/l)	GO:0009987 cellular process BP	426	6.11155e-05
GO	Biomass i.e. CDW (g/l)	GO:0071704 organic substance metabolic process BP	423	0.00137205
GO	Biomass i.e. CDW (g/l)	GO:0044238 primary metabolic process BP	415	0.00114845
GO	Biomass i.e. CDW (g/l)	GO:0044237 cellular metabolic process BP	387	2.19456e-06
GO	Biomass i.e. CDW (g/l)	GO:0044260 cellular macromolecule metabolic process BP	276	0.000815409
GO	Biomass i.e. CDW (g/l)	GO:0009058 biosynthetic process BP	255	1.75124e-08
GO	Biomass i.e. CDW (g/l)	GO:1901576 organic substance biosynthetic process BP	247	1.24277e-08
GO	Biomass i.e. CDW (g/l)	GO:0044249 cellular biosynthetic process BP	246	6.82587e-09
GO	Biomass i.e. CDW (g/l)	GO:0019538 protein metabolic process BP	224	2.21269e-09
GO	Biomass i.e. CDW (g/l)	GO:0044267 cellular protein metabolic process BP	193	2.49171e-14
GO	Biomass i.e. CDW (g/l)	GO:0010467 gene expression BP	190	1.97716e-08
GO	Biomass i.e. CDW (g/l)	GO:0009059 macromolecule biosynthetic process BP	181	7.81845e-07
GO	Biomass i.e. CDW (g/l)	GO:0034645 cellular macromolecule biosynthetic process BP	180	5.33069e-07
GO	Biomass i.e. CDW (g/l)	GO:0006412 translation BP	110	1.46331e-26
GO	Biomass i.e. CDW (g/l)	GO:0019752 carboxylic acid metabolic process BP	65	0.000621345
GO	Biomass i.e. CDW (g/l)	GO:0043436 oxoacid metabolic process BP	65	0.000621345
GO	Biomass i.e. CDW (g/l)	GO:0006082 organic acid metabolic process BP	65	0.000706095
GO	Biomass i.e. CDW (g/l)	GO:0006520 cellular amino acid metabolic process BP	55	0.000440547
GO	Biomass i.e. CDW (g/l)	GO:0044283 small molecule biosynthetic process BP	40	0.00293321
GO	Biomass i.e. CDW (g/l)	GO:0044711 single-organism biosynthetic process BP	40	0.00293321
Extension	Biomass i.e. CDW (g/l)	Amino acid	39	0.000432202
GO	Biomass i.e. CDW (g/l)	GO:0016053 organic acid biosynthetic process BP	38	0.000693627
GO	Biomass i.e. CDW (g/l)	GO:0046394 carboxylic acid biosynthetic process BP	38	0.000693627
Class	Biomass i.e. CDW (g/l)	Amino acid metabolism	35	0.000130303
GO	Biomass i.e. CDW (g/l)	GO:0008652 cellular amino acid biosynthetic process BP	30	0.000490867
Class	Biomass i.e. CDW (g/l)	Carbohydrate metabolism	24	0.00747113
Extension	Biomass i.e. CDW (g/l)	Amino acid biosynthesis	10	0.00025854
Class	Biomass i.e. CDW (g/l)	Catabolism	10	0.0016647
Interpro	Biomass i.e. CDW (g/l)	IPR000608: UBQ-conjugat_E2	9	0.000800087
Extension	Biomass i.e. CDW (g/l)	Vacuolar	9	0.00616115
Class	Biomass i.e. CDW (g/l)	Ubiquitin	8	0.00147186
GO	Biomass i.e. CDW (g/l)	GO:0009081 branched-chain amino acid metabolic process BP	8	0.00348417
GO	Biomass i.e. CDW (g/l)	GO:0009082 branched-chain amino acid biosynthetic process BP	7	0.00071394
Class	Biomass i.e. CDW (g/l)	Secretion pathway	7	0.00272117
GO	Biomass i.e. CDW (g/l)	GO:0022613 ribonucleoprotein complex biogenesis BP	7	0.00326883
GO	Biomass i.e. CDW (g/l)	GO:0042254 ribosome biogenesis BP	7	0.00326883
Interpro	Biomass i.e. CDW (g/l)	IPR000195: RabGAP/TBC_dom	6	0.00161089
GO	Biomass i.e. CDW (g/l)	GO:0000096 sulfur amino acid metabolic process BP	6	0.00547148
Cazy	Biomass i.e. CDW (g/l)	Glycoside Hydrolase Family 18	6	0.00809086
Interpro	Biomass i.e. CDW (g/l)	IPR004038: Ribosomal_L7Ae/L30e/S12e/Gad45	5	0
Interpro	Biomass i.e. CDW (g/l)	IPR011048: Cyt_cd1_nitrite_Rdtase_haem_C	5	0.00295461
GO	Biomass i.e. CDW (g/l)	GO:0006555 methionine metabolic process BP	5	0.00408904
Interpro	Biomass i.e. CDW (g/l)	IPR005467: Sig_transdc_His_kinase_core	5	0.00555357
GO	Cellobiose (g/l)	GO:0009987 cellular process BP	422	3.81816e-05
GO	Cellobiose (g/l)	GO:0071704 organic substance metabolic process BP	420	0.000686017
GO	Cellobiose (g/l)	GO:0044238 primary metabolic process BP	412	0.00059045
GO	Cellobiose (g/l)	GO:0044237 cellular metabolic process BP	384	1.07419e-06
GO	Cellobiose (g/l)	GO:0044260 cellular macromolecule metabolic process BP	273	0.00072878
GO	Cellobiose (g/l)	GO:0009058 biosynthetic process BP	251	3.12372e-08
GO	Cellobiose (g/l)	GO:1901576 organic substance biosynthetic process BP	244	1.4018e-08
GO	Cellobiose (g/l)	GO:0044249 cellular biosynthetic process BP	243	7.80932e-09
GO	Cellobiose (g/l)	GO:0019538 protein metabolic process BP	220	5.34042e-09
GO	Cellobiose (g/l)	GO:0044267 cellular protein metabolic process BP	189	1.24807e-13
GO	Cellobiose (g/l)	GO:0010467 gene expression BP	189	1.06914e-08
GO	Cellobiose (g/l)	GO:0009059 macromolecule biosynthetic process BP	178	1.29387e-06
GO	Cellobiose (g/l)	GO:0034645 cellular macromolecule biosynthetic process BP	177	8.98654e-07
GO	Cellobiose (g/l)	GO:0006412 translation BP	108	9.79328e-26
GO	Cellobiose (g/l)	GO:1901564 organonitrogen compound metabolic process BP	82	0.00517597
GO	Cellobiose (g/l)	GO:0019752 carboxylic acid metabolic process BP	65	0.000421787
GO	Cellobiose (g/l)	GO:0043436 oxoacid metabolic process BP	65	0.000421787
GO	Cellobiose (g/l)	GO:0006082 organic acid metabolic process BP	65	0.000480814
GO	Cellobiose (g/l)	GO:0006520 cellular amino acid metabolic process BP	56	0.000160764
GO	Cellobiose (g/l)	GO:1901566 organonitrogen compound biosynthetic process BP	51	0.00993767
Extension	Cellobiose (g/l)	Amino acid	40	0.00013504
GO	Cellobiose (g/l)	GO:0044283 small molecule biosynthetic process BP	39	0.00419691
GO	Cellobiose (g/l)	GO:0044711 single-organism biosynthetic process BP	39	0.00419691
GO	Cellobiose (g/l)	GO:0016053 organic acid biosynthetic process BP	37	0.00109305
GO	Cellobiose (g/l)	GO:0046394 carboxylic acid biosynthetic process BP	37	0.00109305
GO	Cellobiose (g/l)	GO:0008652 cellular amino acid biosynthetic process BP	30	0.000386019
GO	Cellobiose (g/l)	GO:1901605 alpha-amino acid metabolic process BP	25	0.00890824
Extension	Cellobiose (g/l)	Carbon	15	0.00826281
Extension	Cellobiose (g/l)	Amino acid biosynthesis	10	0.000216753
Class	Cellobiose (g/l)	Catabolism	10	0.00141488
Interpro	Cellobiose (g/l)	IPR000608: UBQ-conjugat_E2	9	0.000683529
Extension	Cellobiose (g/l)	Vacuolar	9	0.00535252
Class	Cellobiose (g/l)	Ubiquitin	8	0.00127695
GO	Cellobiose (g/l)	GO:0009081 branched-chain amino acid metabolic process BP	8	0.00318893
Interpro	Cellobiose (g/l)	IPR001849: Pleckstrin_homology	8	0.00959679
GO	Cellobiose (g/l)	GO:0009082 branched-chain amino acid biosynthetic process BP	7	0.000655119
Class	Cellobiose (g/l)	Secretion pathway	7	0.00239745
GO	Cellobiose (g/l)	GO:0022613 ribonucleoprotein complex biogenesis BP	7	0.00301546
GO	Cellobiose (g/l)	GO:0042254 ribosome biogenesis BP	7	0.00301546
Interpro	Cellobiose (g/l)	IPR000195: RabGAP/TBC_dom	6	0.00143197
GO	Cellobiose (g/l)	GO:0000096 sulfur amino acid metabolic process BP	6	0.00510099
Cazy	Cellobiose (g/l)	Glycoside Hydrolase Family 18	6	0.00726232
Interpro	Cellobiose (g/l)	IPR004038: Ribosomal_L7Ae/L30e/S12e/Gad45	5	0
GO	Cellobiose (g/l)	GO:0006555 methionine metabolic process BP	5	0.00384321
Interpro	Cellobiose (g/l)	IPR005467: Sig_transdc_His_kinase_core	5	0.00503029
GO	Cellotriose (g/l)	GO:0008152 metabolic process BP	310	5.86565e-07
GO	Cellotriose (g/l)	GO:0071704 organic substance metabolic process BP	263	3.55925e-14
GO	Cellotriose (g/l)	GO:0009987 cellular process BP	262	4.62988e-15
GO	Cellotriose (g/l)	GO:0044238 primary metabolic process BP	258	8.42786e-14
GO	Cellotriose (g/l)	GO:0044237 cellular metabolic process BP	251	2.40206e-20
GO	Cellotriose (g/l)	GO:0009058 biosynthetic process BP	184	1.23494e-23
GO	Cellotriose (g/l)	GO:0044249 cellular biosynthetic process BP	182	1.04898e-25
GO	Cellotriose (g/l)	GO:1901576 organic substance biosynthetic process BP	180	4.8305e-24
GO	Cellotriose (g/l)	GO:0043170 macromolecule metabolic process BP	180	3.30715e-05
GO	Cellotriose (g/l)	GO:0044260 cellular macromolecule metabolic process BP	169	6.41776e-08
GO	Cellotriose (g/l)	GO:0019538 protein metabolic process BP	138	6.18636e-12
GO	Cellotriose (g/l)	GO:0010467 gene expression BP	134	3.52524e-17
GO	Cellotriose (g/l)	GO:0044267 cellular protein metabolic process BP	128	6.26753e-19
GO	Cellotriose (g/l)	GO:0009059 macromolecule biosynthetic process BP	126	3.13991e-14
GO	Cellotriose (g/l)	GO:0034645 cellular macromolecule biosynthetic process BP	125	3.14253e-14
GO	Cellotriose (g/l)	GO:0006807 nitrogen compound metabolic process BP	116	0.00961255
GO	Cellotriose (g/l)	GO:0044710 single-organism metabolic process BP	103	0.00132902
GO	Cellotriose (g/l)	GO:0006412 translation BP	97	5.76713e-44
GO	Cellotriose (g/l)	GO:0044281 small molecule metabolic process BP	73	1.86619e-09
GO	Cellotriose (g/l)	GO:1901564 organonitrogen compound metabolic process BP	69	3.19326e-10
GO	Cellotriose (g/l)	GO:0019752 carboxylic acid metabolic process BP	52	4.44704e-09
GO	Cellotriose (g/l)	GO:0043436 oxoacid metabolic process BP	52	4.44704e-09
GO	Cellotriose (g/l)	GO:0006082 organic acid metabolic process BP	52	5.22604e-09
GO	Cellotriose (g/l)	GO:1901566 organonitrogen compound biosynthetic process BP	49	2.83699e-10
GO	Cellotriose (g/l)	GO:0006520 cellular amino acid metabolic process BP	48	1.33413e-10
GO	Cellotriose (g/l)	GO:0044283 small molecule biosynthetic process BP	36	1.63952e-08
GO	Cellotriose (g/l)	GO:0044711 single-organism biosynthetic process BP	36	1.63952e-08
GO	Cellotriose (g/l)	GO:0016053 organic acid biosynthetic process BP	33	1.94713e-08
GO	Cellotriose (g/l)	GO:0046394 carboxylic acid biosynthetic process BP	33	1.94713e-08
GO	Cellotriose (g/l)	GO:0008652 cellular amino acid biosynthetic process BP	30	1.98936e-10
GO	Cellotriose (g/l)	GO:1901605 alpha-amino acid metabolic process BP	24	6.26022e-07
Class	Cellotriose (g/l)	Mitochondrial	20	0.00808569
GO	Cellotriose (g/l)	GO:1901607 alpha-amino acid biosynthetic process BP	18	6.64912e-06
GO	Cellotriose (g/l)	GO:1901137 carbohydrate derivative biosynthetic process BP	16	0.00682651
GO	Cellotriose (g/l)	GO:0072521 purine-containing compound metabolic process BP	15	0.00165981
GO	Cellotriose (g/l)	GO:0006396 RNA processing BP	15	0.00787396
GO	Cellotriose (g/l)	GO:0072522 purine-containing compound biosynthetic process BP	14	0.00105618
GO	Cellotriose (g/l)	GO:0006163 purine nucleotide metabolic process BP	14	0.00251182
GO	Cellotriose (g/l)	GO:0006164 purine nucleotide biosynthetic process BP	13	0.00193043
Interpro	Cellotriose (g/l)	IPR012677: Nucleotide-bd_a/b_plait	13	0.00412833
GO	Cellotriose (g/l)	GO:0009150 purine ribonucleotide metabolic process BP	13	0.00444881
GO	Cellotriose (g/l)	GO:0009259 ribonucleotide metabolic process BP	13	0.00444881
GO	Cellotriose (g/l)	GO:0019693 ribose phosphate metabolic process BP	13	0.00444881
Extension	Cellotriose (g/l)	RNA	12	0.000968531
GO	Cellotriose (g/l)	GO:0009152 purine ribonucleotide biosynthetic process BP	12	0.00350835
GO	Cellotriose (g/l)	GO:0009260 ribonucleotide biosynthetic process BP	12	0.00350835
GO	Cellotriose (g/l)	GO:0046390 ribose phosphate biosynthetic process BP	12	0.00350835
GO	Cellotriose (g/l)	GO:0042451 purine nucleoside biosynthetic process BP	11	0.00448592
GO	Cellotriose (g/l)	GO:0046129 purine ribonucleoside biosynthetic process BP	11	0.00448592
GO	Cellotriose (g/l)	GO:0009163 nucleoside biosynthetic process BP	11	0.00633437
GO	Cellotriose (g/l)	GO:0042455 ribonucleoside biosynthetic process BP	11	0.00633437
GO	Cellotriose (g/l)	GO:1901659 glycosyl compound biosynthetic process BP	11	0.00633437
GO	Cellotriose (g/l)	GO:0009066 aspartate family amino acid metabolic process BP	8	3.12127e-05
GO	Cellotriose (g/l)	GO:0009082 branched-chain amino acid biosynthetic process BP	7	8.56247e-06
GO	Cellotriose (g/l)	GO:0022613 ribonucleoprotein complex biogenesis BP	7	4.72769e-05
GO	Cellotriose (g/l)	GO:0042254 ribosome biogenesis BP	7	4.72769e-05
GO	Cellotriose (g/l)	GO:0009081 branched-chain amino acid metabolic process BP	7	0.000294201
GO	Cellotriose (g/l)	GO:0009308 amine metabolic process BP	7	0.00227843
GO	Cellotriose (g/l)	GO:0009064 glutamine family amino acid metabolic process BP	7	0.00312996
GO	Cellotriose (g/l)	GO:0009072 aromatic amino acid family metabolic process BP	7	0.00312996
Extension	Cellotriose (g/l)	pre-rRNA	6	0
GO	Cellotriose (g/l)	GO:0009067 aspartate family amino acid biosynthetic process BP	6	0.000519074
Extension	Cellotriose (g/l)	Respiration	6	0.000737603
GO	Cellotriose (g/l)	GO:0009084 glutamine family amino acid biosynthetic process BP	6	0.00317986
Interpro	Cellotriose (g/l)	IPR004038: Ribosomal_L7Ae/L30e/S12e/Gad45	5	0
GO	Cellotriose (g/l)	GO:0006555 methionine metabolic process BP	5	0.000170694
Extension	Cellotriose (g/l)	tRNA synthesis	5	0.00118079
GO	Cellotriose (g/l)	GO:0000096 sulfur amino acid metabolic process BP	5	0.0015872
GO	Cellotriose (g/l)	GO:0006525 arginine metabolic process BP	5	0.00421305
GO	Cellotriose (g/l)	GO:0009073 aromatic amino acid family biosynthetic process BP	5	0.00900283
Extension	Cellotriose (g/l)	Initiation	5	0.00905913
Class	Cellotriose rate mmol/(g CDW h)	Transport	17	0.000343553
GO	Cellotriose rate mmol/(g CDW h)	GO:0071702 organic substance transport BP	13	0.00560568
Class	Cellotriose rate mmol/(g CDW h)	Glycoside hydrolase	10	0.0023488
Extension	Cellotriose rate mmol/(g CDW h)	MFS	9	0.000635694
Cazy	Cellotriose rate mmol/(g CDW h)	Glycoside Hydrolase	9	0.00203905
GO	Cellotriose rate mmol/(g CDW h)	GO:0008643 carbohydrate transport BP	8	7.99849e-05
Extension	Cellotriose rate mmol/(g CDW h)	Cell cycle	6	0.00513926
Class	Cellotriose rate mmol/(g CDW h)	Cell growth and death	6	0.00594664
Interpro	Cellotriose rate mmol/(g CDW h)	IPR002198: DH_sc/Rdtase_SDR	6	0.00784138
Interpro	Cellotriose rate mmol/(g CDW h)	IPR010730: HET	5	0.000135108
Extension	Cellotriose rate mmol/(g CDW h)	Sugar	5	0.000255465
GO	CER mol/(g CDW h)	GO:0008152 metabolic process BP	417	0.000117248
GO	CER mol/(g CDW h)	GO:0009987 cellular process BP	342	3.43035e-12
GO	CER mol/(g CDW h)	GO:0071704 organic substance metabolic process BP	337	2.11768e-09
GO	CER mol/(g CDW h)	GO:0044238 primary metabolic process BP	331	2.16945e-09
GO	CER mol/(g CDW h)	GO:0044237 cellular metabolic process BP	319	1.62164e-15
GO	CER mol/(g CDW h)	GO:0043170 macromolecule metabolic process BP	228	0.00578128
GO	CER mol/(g CDW h)	GO:0009058 biosynthetic process BP	222	7.27399e-18
GO	CER mol/(g CDW h)	GO:0044249 cellular biosynthetic process BP	219	6.7554e-20
GO	CER mol/(g CDW h)	GO:1901576 organic substance biosynthetic process BP	217	1.86803e-18
GO	CER mol/(g CDW h)	GO:0044260 cellular macromolecule metabolic process BP	212	3.19935e-05
GO	CER mol/(g CDW h)	GO:0019538 protein metabolic process BP	172	8.82823e-10
GO	CER mol/(g CDW h)	GO:0044267 cellular protein metabolic process BP	156	1.70295e-16
GO	CER mol/(g CDW h)	GO:0010467 gene expression BP	155	2.00879e-11
GO	CER mol/(g CDW h)	GO:0044710 single-organism metabolic process BP	149	1.24727e-05
GO	CER mol/(g CDW h)	GO:0009059 macromolecule biosynthetic process BP	145	7.47412e-09
GO	CER mol/(g CDW h)	GO:0034645 cellular macromolecule biosynthetic process BP	144	6.11239e-09
GO	CER mol/(g CDW h)	GO:0006412 translation BP	102	2.96078e-34
GO	CER mol/(g CDW h)	GO:0044281 small molecule metabolic process BP	97	3.76222e-11
GO	CER mol/(g CDW h)	GO:1901564 organonitrogen compound metabolic process BP	91	5.97464e-12
GO	CER mol/(g CDW h)	GO:0019752 carboxylic acid metabolic process BP	72	2.09494e-12
GO	CER mol/(g CDW h)	GO:0043436 oxoacid metabolic process BP	72	2.09494e-12
GO	CER mol/(g CDW h)	GO:0006082 organic acid metabolic process BP	72	2.65917e-12
GO	CER mol/(g CDW h)	GO:0006520 cellular amino acid metabolic process BP	66	1.94106e-14
GO	CER mol/(g CDW h)	GO:1901566 organonitrogen compound biosynthetic process BP	66	3.50693e-13
GO	CER mol/(g CDW h)	GO:0044283 small molecule biosynthetic process BP	48	1.22553e-10
GO	CER mol/(g CDW h)	GO:0044711 single-organism biosynthetic process BP	48	1.22553e-10
GO	CER mol/(g CDW h)	GO:0016053 organic acid biosynthetic process BP	47	1.83762e-12
GO	CER mol/(g CDW h)	GO:0046394 carboxylic acid biosynthetic process BP	47	1.83762e-12
GO	CER mol/(g CDW h)	GO:0008652 cellular amino acid biosynthetic process BP	44	9.06332e-17
GO	CER mol/(g CDW h)	GO:1901605 alpha-amino acid metabolic process BP	36	2.22229e-11
Class	CER mol/(g CDW h)	RNA	30	0.000292891
GO	CER mol/(g CDW h)	GO:1901607 alpha-amino acid biosynthetic process BP	29	4.20999e-11
GO	CER mol/(g CDW h)	GO:0072521 purine-containing compound metabolic process BP	18	0.00303846
Class	CER mol/(g CDW h)	Carbohydrate metabolism	18	0.00330208
GO	CER mol/(g CDW h)	GO:0072522 purine-containing compound biosynthetic process BP	17	0.00136746
GO	CER mol/(g CDW h)	GO:0006163 purine nucleotide metabolic process BP	17	0.00369839
GO	CER mol/(g CDW h)	GO:0006164 purine nucleotide biosynthetic process BP	16	0.00202872
Interpro	CER mol/(g CDW h)	IPR012677: Nucleotide-bd_a/b_plait	16	0.00423869
GO	CER mol/(g CDW h)	GO:0009152 purine ribonucleotide biosynthetic process BP	14	0.00804182
GO	CER mol/(g CDW h)	GO:0009260 ribonucleotide biosynthetic process BP	14	0.00804182
GO	CER mol/(g CDW h)	GO:0046390 ribose phosphate biosynthetic process BP	14	0.00804182
Extension	CER mol/(g CDW h)	Carbon	13	0.00091322
Extension	CER mol/(g CDW h)	RNA	13	0.0047848
GO	CER mol/(g CDW h)	GO:0042451 purine nucleoside biosynthetic process BP	13	0.00809796
GO	CER mol/(g CDW h)	GO:0046129 purine ribonucleoside biosynthetic process BP	13	0.00809796
Interpro	CER mol/(g CDW h)	IPR000504: RRM_dom	13	0.00871192
GO	CER mol/(g CDW h)	GO:0009064 glutamine family amino acid metabolic process BP	10	0.000211741
GO	CER mol/(g CDW h)	GO:0009072 aromatic amino acid family metabolic process BP	10	0.000211741
GO	CER mol/(g CDW h)	GO:0009084 glutamine family amino acid biosynthetic process BP	9	8.55187e-05
GO	CER mol/(g CDW h)	GO:0009308 amine metabolic process BP	9	0.00074555
GO	CER mol/(g CDW h)	GO:0006790 sulfur compound metabolic process BP	9	0.00638759
GO	CER mol/(g CDW h)	GO:0006525 arginine metabolic process BP	8	4.01125e-05
GO	CER mol/(g CDW h)	GO:0009073 aromatic amino acid family biosynthetic process BP	8	0.000187864
GO	CER mol/(g CDW h)	GO:0009066 aspartate family amino acid metabolic process BP	8	0.000353831
GO	CER mol/(g CDW h)	GO:0006526 arginine biosynthetic process BP	7	6.96313e-06
GO	CER mol/(g CDW h)	GO:0009082 branched-chain amino acid biosynthetic process BP	7	8.08502e-05
GO	CER mol/(g CDW h)	GO:0009309 amine biosynthetic process BP	7	8.08502e-05
GO	CER mol/(g CDW h)	GO:0009067 aspartate family amino acid biosynthetic process BP	7	0.000413518
GO	CER mol/(g CDW h)	GO:0022613 ribonucleoprotein complex biogenesis BP	7	0.000413518
GO	CER mol/(g CDW h)	GO:0042254 ribosome biogenesis BP	7	0.000413518
Extension	CER mol/(g CDW h)	Energy	7	0.00115219
Extension	CER mol/(g CDW h)	Initiation	7	0.00227181
GO	CER mol/(g CDW h)	GO:0009081 branched-chain amino acid metabolic process BP	7	0.00229713
GO	CER mol/(g CDW h)	GO:0044272 sulfur compound biosynthetic process BP	7	0.00539644
Extension	CER mol/(g CDW h)	pre-rRNA	6	0
Extension	CER mol/(g CDW h)	tRNA synthesis	6	0.000899087
GO	CER mol/(g CDW h)	GO:0000096 sulfur amino acid metabolic process BP	6	0.000912118
Extension	CER mol/(g CDW h)	Respiration	6	0.00410391
Interpro	CER mol/(g CDW h)	IPR004038: Ribosomal_L7Ae/L30e/S12e/Gad45	5	0
GO	CER mol/(g CDW h)	GO:0006555 methionine metabolic process BP	5	0.000853201
Interpro	CER mol/(g CDW h)	IPR000195: RabGAP/TBC_dom	5	0.00090483
GO	CER mol/(g CDW h)	GO:0006414 translational elongation BP	5	0.00201493
GO	Glycerol (g/l)	GO:0044238 primary metabolic process BP	390	0.00870334
GO	Glycerol (g/l)	GO:0044237 cellular metabolic process BP	348	0.00531501
GO	Glycerol (g/l)	GO:0009058 biosynthetic process BP	219	0.00114057
GO	Glycerol (g/l)	GO:1901576 organic substance biosynthetic process BP	214	0.000423741
GO	Glycerol (g/l)	GO:0044249 cellular biosynthetic process BP	212	0.000428708
GO	Glycerol (g/l)	GO:0019538 protein metabolic process BP	204	1.17314e-06
GO	Glycerol (g/l)	GO:0010467 gene expression BP	171	1.08491e-05
GO	Glycerol (g/l)	GO:0044267 cellular protein metabolic process BP	166	3.87702e-08
GO	Glycerol (g/l)	GO:0009059 macromolecule biosynthetic process BP	163	0.000143149
GO	Glycerol (g/l)	GO:0034645 cellular macromolecule biosynthetic process BP	162	0.000110643
GO	Glycerol (g/l)	GO:0006412 translation BP	86	7.89752e-14
Extension	Glycerol (g/l)	Amino acid	38	0.000454355
Class	Glycerol (g/l)	Amino acid metabolism	34	0.000154938
Extension	Glycerol (g/l)	Carbon	18	0.000344592
Extension	Glycerol (g/l)	Sugar	15	0.00294938
Interpro	Glycerol (g/l)	IPR000608: UBQ-conjugat_E2	9	0.000613032
Class	Glycerol (g/l)	Catabolism	9	0.0048552
GO	Glycerol (g/l)	GO:0009308 amine metabolic process BP	9	0.00598692
GO	Glycerol (g/l)	GO:0009072 aromatic amino acid family metabolic process BP	9	0.00878212
Extension	Glycerol (g/l)	Catabolism	8	0.000679105
Class	Glycerol (g/l)	Ubiquitin	8	0.00115751
Extension	Glycerol (g/l)	Amino acid biosynthesis	8	0.00434119
Interpro	Glycerol (g/l)	IPR001849: Pleckstrin_homology	8	0.00879669
Class	Glycerol (g/l)	Secretion pathway	7	0.00219649
Extension	Glycerol (g/l)	Amino acid catabolism	6	0.000273369
Class	Glycerol (g/l)	Glycosyltransferase	6	0.00132019
Interpro	Glycerol (g/l)	IPR001353: Proteasome_sua/b	6	0.00419444
GO	Glycerol (g/l)	GO:0009309 amine biosynthetic process BP	6	0.00431206
Cazy	Glycerol (g/l)	Glycoside Hydrolase Family 18	6	0.0067395
Extension	Glycerol (g/l)	Autophagy	5	0.00045012
Extension	Glycerol (g/l)	Family 76	5	0.00115847
Interpro	Glycerol (g/l)	IPR011048: Cyt_cd1_nitrite_Rdtase_haem_C	5	0.00248613
Interpro	Glycerol (g/l)	IPR005467: Sig_transdc_His_kinase_core	5	0.004698
Interpro	Glycerol (g/l)	IPR000195: RabGAP/TBC_dom	5	0.00807581
Class	Glycerol rate mmol/(g CDW h)	Protein transport	7	0.00223522
Class	Glycerol rate mmol/(g CDW h)	Cell signalling	5	0.00139832
GO	OUR mol/(g CDW h)	GO:0008152 metabolic process BP	433	0.00674884
GO	OUR mol/(g CDW h)	GO:0071704 organic substance metabolic process BP	342	4.24841e-06
GO	OUR mol/(g CDW h)	GO:0009987 cellular process BP	340	1.02275e-06
GO	OUR mol/(g CDW h)	GO:0044238 primary metabolic process BP	336	3.44446e-06
GO	OUR mol/(g CDW h)	GO:0044237 cellular metabolic process BP	311	2.8772e-08
GO	OUR mol/(g CDW h)	GO:0009058 biosynthetic process BP	215	7.87849e-12
GO	OUR mol/(g CDW h)	GO:0044260 cellular macromolecule metabolic process BP	213	0.00174591
GO	OUR mol/(g CDW h)	GO:0044249 cellular biosynthetic process BP	210	6.79676e-13
GO	OUR mol/(g CDW h)	GO:1901576 organic substance biosynthetic process BP	210	2.26034e-12
GO	OUR mol/(g CDW h)	GO:0019538 protein metabolic process BP	177	9.65893e-09
GO	OUR mol/(g CDW h)	GO:0044267 cellular protein metabolic process BP	151	5.4542e-12
GO	OUR mol/(g CDW h)	GO:0010467 gene expression BP	148	2.97748e-07
GO	OUR mol/(g CDW h)	GO:0009059 macromolecule biosynthetic process BP	145	6.27373e-07
GO	OUR mol/(g CDW h)	GO:0034645 cellular macromolecule biosynthetic process BP	144	5.13257e-07
GO	OUR mol/(g CDW h)	GO:0006412 translation BP	91	1.16591e-23
GO	OUR mol/(g CDW h)	GO:0044281 small molecule metabolic process BP	90	3.38336e-07
GO	OUR mol/(g CDW h)	GO:1901564 organonitrogen compound metabolic process BP	83	1.79171e-07
GO	OUR mol/(g CDW h)	GO:0019752 carboxylic acid metabolic process BP	70	3.92879e-10
GO	OUR mol/(g CDW h)	GO:0043436 oxoacid metabolic process BP	70	3.92879e-10
GO	OUR mol/(g CDW h)	GO:0006082 organic acid metabolic process BP	70	4.87082e-10
GO	OUR mol/(g CDW h)	GO:0006520 cellular amino acid metabolic process BP	63	1.72806e-11
GO	OUR mol/(g CDW h)	GO:1901566 organonitrogen compound biosynthetic process BP	58	3.91256e-08
GO	OUR mol/(g CDW h)	GO:0044283 small molecule biosynthetic process BP	46	1.22808e-08
GO	OUR mol/(g CDW h)	GO:0044711 single-organism biosynthetic process BP	46	1.22808e-08
GO	OUR mol/(g CDW h)	GO:0016053 organic acid biosynthetic process BP	45	2.88889e-10
GO	OUR mol/(g CDW h)	GO:0046394 carboxylic acid biosynthetic process BP	45	2.88889e-10
GO	OUR mol/(g CDW h)	GO:0008652 cellular amino acid biosynthetic process BP	40	1.26272e-12
GO	OUR mol/(g CDW h)	GO:1901605 alpha-amino acid metabolic process BP	30	7.09509e-07
GO	OUR mol/(g CDW h)	GO:1901607 alpha-amino acid biosynthetic process BP	23	2.94588e-06
Class	OUR mol/(g CDW h)	Carbohydrate metabolism	20	0.00128361
Extension	OUR mol/(g CDW h)	Carbon	15	0.000161018
GO	OUR mol/(g CDW h)	GO:0009072 aromatic amino acid family metabolic process BP	12	8.24209e-06
GO	OUR mol/(g CDW h)	GO:0009073 aromatic amino acid family biosynthetic process BP	9	3.25856e-05
GO	OUR mol/(g CDW h)	GO:0009308 amine metabolic process BP	9	0.0011839
GO	OUR mol/(g CDW h)	GO:0006790 sulfur compound metabolic process BP	9	0.00962524
GO	OUR mol/(g CDW h)	GO:0009066 aspartate family amino acid metabolic process BP	8	0.000547374
GO	OUR mol/(g CDW h)	GO:0009081 branched-chain amino acid metabolic process BP	8	0.000547374
Extension	OUR mol/(g CDW h)	Vacuolar	8	0.00149618
GO	OUR mol/(g CDW h)	GO:0009064 glutamine family amino acid metabolic process BP	8	0.00761509
GO	OUR mol/(g CDW h)	GO:0009082 branched-chain amino acid biosynthetic process BP	7	0.000121787
GO	OUR mol/(g CDW h)	GO:0009309 amine biosynthetic process BP	7	0.000121787
GO	OUR mol/(g CDW h)	GO:0009067 aspartate family amino acid biosynthetic process BP	7	0.000612067
GO	OUR mol/(g CDW h)	GO:0022613 ribonucleoprotein complex biogenesis BP	7	0.000612067
GO	OUR mol/(g CDW h)	GO:0042254 ribosome biogenesis BP	7	0.000612067
GO	OUR mol/(g CDW h)	GO:0009084 glutamine family amino acid biosynthetic process BP	7	0.00514793
Class	OUR mol/(g CDW h)	Catabolism	7	0.00623342
GO	OUR mol/(g CDW h)	GO:0044272 sulfur compound biosynthetic process BP	7	0.00765192
Extension	OUR mol/(g CDW h)	pre-rRNA	6	0
GO	OUR mol/(g CDW h)	GO:0000096 sulfur amino acid metabolic process BP	6	0.0012803
Class	OUR mol/(g CDW h)	Secretion pathway	6	0.00135428
Class	OUR mol/(g CDW h)	Ubiquitin	6	0.00304649
Interpro	OUR mol/(g CDW h)	IPR004038: Ribosomal_L7Ae/L30e/S12e/Gad45	5	0
Interpro	OUR mol/(g CDW h)	IPR011048: Cyt_cd1_nitrite_Rdtase_haem_C	5	0.000365128
GO	OUR mol/(g CDW h)	GO:0006555 methionine metabolic process BP	5	0.00114506
GO	OUR mol/(g CDW h)	GO:0043604 amide biosynthetic process BP	5	0.00268184
Interpro	OUR mol/(g CDW h)	IPR012337: RNaseH-like	5	0.00516324
Class	Protein rate g/(g CDW h)	Transport	20	0.00225939
GO	Protein rate g/(g CDW h)	GO:0005975 carbohydrate metabolic process BP	18	0.000178553
Interpro	Protein rate g/(g CDW h)	IPR011701: MFS_1	12	0.000832178
Extension	Protein rate g/(g CDW h)	Amino acid	10	0.00170767
Class	Protein rate g/(g CDW h)	Secreted	10	0.00312537
Class	Protein rate g/(g CDW h)	Amino acid metabolism	9	0.00133962
Interpro	Protein rate g/(g CDW h)	IPR010730: HET	6	0.000147476
Interpro	Protein rate g/(g CDW h)	IPR003663: Sugar/inositol_transpt	5	0.00188815
Interpro	Protein rate g/(g CDW h)	IPR005828: Sub_transporter	5	0.00550879

## Sheet: T4 EnrichementExpressionCluts
Type	Cluster	Term	Count	P-value
Interpro	1	IPR007274: Cop_transporter	4	0
GO	1	GO:0006825 copper ion transport copper ion transport	4	3.10172e-10
GO	1	GO:0000041 transition metal ion transport transition metal ion transport	4	1.44414e-09
GO	1	GO:0030001 metal ion transport metal ion transport	4	7.21577e-07
GO	1	GO:0006812 cation transport cation transport	4	9.48757e-05
Class	1	Transport	4	0.000150566
GO	1	GO:0006811 ion transport ion transport	4	0.000523091
GO	1	GO:0044765 single-organism transport single-organism transport	4	0.00431728
Class	5	Mitochondrial	6	0.00799975
Class	5	Transmembrane	4	0.00207878
Class	20	Metabolism	6	0.00511452
Class	20	Transport	4	0.00543844
Class	21	Amino acid metabolism	5	0.000189932
Extension	21	Amino acid	5	0.000532352
Class	21	Carbohydrate metabolism	4	0.000496896
Class	22	Glycoside hydrolase	9	0.000704769
Extension	22	Unknown	8	0.000696893
Cazy	22	Glycoside Hydrolase	8	0.000788312
Cazy	22	Glycosyltransferase	5	0.00158898
GO	22	GO:0006629 lipid metabolic process lipid metabolic process	5	0.00830483
Class	24	Metabolism	18	0.00140574
GO	24	GO:0005975 carbohydrate metabolic process carbohydrate metabolic process	11	0.00145691
Class	24	Protein transport	8	0.000109465
Class	24	Amino acid metabolism	5	0.00299041
Extension	24	Amino acid	5	0.00757163
Class	24	Nucleasome	4	0.0001647
Interpro	24	IPR013149: ADH_C	4	0.000378851
Interpro	24	IPR013154: ADH_GroES-like	4	0.000455575
GO	26	GO:0006629 lipid metabolic process lipid metabolic process	4	0.00142982
GO	28	GO:0006810 transport transport	17	2.99184e-05
GO	28	GO:0051234 establishment of localization establishment of localization	17	2.99184e-05
GO	28	GO:0051179 localization localization	17	3.05779e-05
GO	28	GO:0044765 single-organism transport single-organism transport	10	0.000400206
Class	28	Metabolism	10	0.00936855
GO	28	GO:0006820 anion transport anion transport	9	3.11706e-09
GO	28	GO:0006811 ion transport ion transport	9	2.50676e-05
GO	28	GO:0071702 organic substance transport organic substance transport	9	0.000454858
GO	28	GO:0006865 amino acid transport amino acid transport	7	1.63519e-07
GO	28	GO:0015711 organic anion transport organic anion transport	7	1.63519e-07
GO	28	GO:0015849 organic acid transport organic acid transport	7	1.63519e-07
GO	28	GO:0046942 carboxylic acid transport carboxylic acid transport	7	1.63519e-07
GO	28	GO:0071705 nitrogen compound transport nitrogen compound transport	7	1.02832e-06
GO	28	GO:0050790 regulation of catalytic activity regulation of catalytic activity	5	0.000282067
GO	28	GO:0065009 regulation of molecular function regulation of molecular function	5	0.000305036
Extension	28	Amino acid	5	0.000355978
Extension	28	MFS	5	0.000575395
GO	28	GO:0051341 regulation of oxidoreductase activity regulation of oxidoreductase activity	4	0.000669282
Class	28	Amino acid metabolism	4	0.00109069
Class	29	Transport	6	0.000403437
GO	31	GO:0009058 biosynthetic process biosynthetic process	27	0.00392425
GO	31	GO:0044249 cellular biosynthetic process cellular biosynthetic process	26	0.00398011
GO	31	GO:1901576 organic substance biosynthetic process organic substance biosynthetic process	26	0.00464495
GO	31	GO:1901564 organonitrogen compound metabolic process organonitrogen compound metabolic process	16	7.67072e-05
GO	31	GO:0044281 small molecule metabolic process small molecule metabolic process	15	0.00102241
GO	31	GO:1901566 organonitrogen compound biosynthetic process organonitrogen compound biosynthetic process	13	1.58382e-05
GO	31	GO:0006520 cellular amino acid metabolic process cellular amino acid metabolic process	12	4.69968e-05
GO	31	GO:0019752 carboxylic acid metabolic process carboxylic acid metabolic process	12	0.000378011
GO	31	GO:0043436 oxoacid metabolic process oxoacid metabolic process	12	0.000378011
GO	31	GO:0006082 organic acid metabolic process organic acid metabolic process	12	0.000393445
GO	31	GO:0008652 cellular amino acid biosynthetic process cellular amino acid biosynthetic process	9	1.03862e-05
GO	31	GO:0016053 organic acid biosynthetic process organic acid biosynthetic process	9	0.000141325
GO	31	GO:0046394 carboxylic acid biosynthetic process carboxylic acid biosynthetic process	9	0.000141325
GO	31	GO:0044283 small molecule biosynthetic process small molecule biosynthetic process	9	0.00039056
GO	31	GO:0044711 single-organism biosynthetic process single-organism biosynthetic process	9	0.00039056
Class	31	Translation	7	0.00150764
Extension	31	Ribosome	6	0.000850012
GO	31	GO:1901605 alpha-amino acid metabolic process alpha-amino acid metabolic process	6	0.00237673
Extension	31	Transcription	6	0.00518917
GO	31	GO:1901607 alpha-amino acid biosynthetic process alpha-amino acid biosynthetic process	5	0.00272849
Extension	31	Transcription factor	5	0.00983144
Interpro	31	IPR012335: Thioredoxin_fold	4	0.000717542
GO	31	GO:0006865 amino acid transport amino acid transport	4	0.00612241
GO	31	GO:0015711 organic anion transport organic anion transport	4	0.00612241
GO	31	GO:0015849 organic acid transport organic acid transport	4	0.00612241
GO	31	GO:0046942 carboxylic acid transport carboxylic acid transport	4	0.00612241

## Sheet: T5 gene expression
Genome information							DESeq2 fold change analysis																																Repeat averaged RLOG2 expression values
GFF	JGIno	JGInoUni	TXCHROM	TXSTRAND	TXSTART	TXEND	High_vs_Low_16h: log2FoldChange	High_vs_Low_16h: pvalue	High_vs_Low_24h: log2FoldChange	High_vs_Low_24h: pvalue	High_vs_Low_40h: log2FoldChange	High_vs_Low_40h: pvalue	High_vs_Low_64h: log2FoldChange	High_vs_Low_64h: pvalue	Cel4dvsCel4dCth16: log2FoldChange	Cel4dvsCel4dCth16: pvalue	Cel4dvsCel4dCth24: log2FoldChange	Cel4dvsCel4dCth24: pvalue	Cel4dvsCel4dCth40: log2FoldChange	Cel4dvsCel4dCth40: pvalue	Cel4dvsCel4dCth64: log2FoldChange	Cel4dvsCel4dCth64: pvalue	LipPr4dvsLipPr4dCth16: log2FoldChange	LipPr4dvsLipPr4dCth16: pvalue	LipPr4dvsLipPr4dCth24: log2FoldChange	LipPr4dvsLipPr4dCth24: pvalue	LipPr4dvsLipPr4dCth40: log2FoldChange	LipPr4dvsLipPr4dCth40: pvalue	LipPr4dvsLipPr4dCth64: log2FoldChange	LipPr4dvsLipPr4dCth64: pvalue	CutCBHdvsCutCBHdCth16: log2FoldChange	CutCBHdvsCutCBHdCth16: pvalue	CutCBHdvsCutCBHdCth24: log2FoldChange	CutCBHdvsCutCBHdCth24: pvalue	CutCBHdvsCutCBHdCth40: log2FoldChange	CutCBHdvsCutCBHdCth40: pvalue	CutCBHdvsCutCBHdCth64: log2FoldChange	CutCBHdvsCutCBHdCth64: pvalue	Cel4d 16	Cel4d 24	Cel4d 40	Cel4d 64	Cel4dCt 16	Cel4dCt 24	Cel4dCt 40	Cel4dCt 64	CutCBHd 16	CutCBHd 24	CutCBHd 40
CcCutT	CcCutG	CcCutG	CcCutS	+	1	714	-0.0821357	1	-0.344176	1	-1.26443	0.429634	1.6639	0.220118	0.228466	1	-0.685868	0.764377	0.937725	0.486594	-0.484031	1	-0.0295176	1	0.0598641	1	0.0273681	1	-0.057384	1	-0.5637	0.917998	1.30329	0.195083	0.413486	1	-1.13759	0.314025	4.33749	4.22972	4.33746	4.44842	4.66851	4.62636	4.50919	4.61562	14.2891	16.0594	19.101
DcLipT	DcLipG	DcLipG	DcLipS	+	1	743	-0.548619		0.263072		0.96181		-0.650966		0.490012		-0.375568		-0.241826		0.125818		1.08711		0.0713973		-0.71622		-0.428643		-0.231292		-0.412419		-0.092143		0.727274		4.46518	4.44153	4.43981	4.63106	4.46065	4.58195	4.50419	4.67135	4.42272	4.42391	4.44393
EGR52627	119530	119530	GL985056	-	8461	10233	-0.261965	1	0.518133	0.964376	-0.0418091	1	-0.214186	1	0.490912	1	-0.433404	1	0.00427127	1	-0.0614869	1	0.0572628	1	-0.151426	1	0.127821	1	-0.0335464	1	-0.169147	1	0.202237	1	0.209174	1	-0.24228	1	10.4461	9.65719	9.5328	9.45996	9.92198	9.77543	9.36747	9.34129	9.8516	9.72997	9.50232
EGR52628	53187	53187	GL985056	-	10678	11673	-0.355914	1	-0.561211	0.75524	0.762027	0.183193	0.154385	1	-0.328743	1	0.0655493	1	0.186733	1	0.0765959	1	-0.492502	1	0.11681	1	0.164845	1	0.210617	1	0.0241397	1	-0.0942049	1	0.122565	1	-0.0524697	1	7.96366	8.03052	8.01915	8.07082	8.09435	7.91638	7.82797	7.94696	8.20422	8.1343	7.93045
EGR52121	73501	73501	GL985056	+	12267	16208	-0.799542	0.139556	-0.67811	0.380095	0.505387	0.978831	0.972365	0.0214125	0.41437	1	0.0150549	1	-0.219951	1	-0.209647	1	-0.0384578	1	-0.262808	1	0.12415	1	0.176972	1	-0.0285411	1	0.0974348	1	-0.0195085	1	-0.0494098	1	11.5649	11.3976	11.0741	11.0006	11.3933	11.49	11.3149	11.2279	11.43	11.4286	11.2334
EGR52629	73504	73504	GL985056	-	16811	19117	-0.894238	0.0207778	-0.474938	1	0.923039	0.0134848	0.445573	1	-0.0346488	1	-0.114645	1	0.0714103	1	0.0779075	1	-0.441523	1	0.19101	1	-0.0196694	1	0.26994	1	-0.194078	1	0.0591595	1	0.169029	1	-0.0338218	1	10.1922	10.1189	9.91874	10.1475	10.2001	10.1795	9.86372	10.0747	10.3458	10.4362	10.0688
EGR52122	21117	21117	GL985056	+	19990	22838	-0.450168	1	-0.29062	1	0.568369	0.455316	0.171974	1	0.154564	1	0.106507	1	-0.117182	1	-0.143779	1	-0.256461	1	0.249655	1	0.013836	1	-0.00711931	1	0.00784946	1	-0.000886305	1	-0.141366	1	0.13439	1	13.214	13.1774	13.2055	13.2571	13.0532	13.0481	13.2193	13.2863	13.1997	13.1495	13.0679
EGR52123	53044	53044-1	GL985056	+	23637	27909																																	0	0	0	0	0	0	0	0	0	0	0
EGR52124	53044	53044-2	GL985056	+	23637	27909																																	0	0	0	0	0	0	0	0	0	0	0
EGR52125	53660	53660	GL985056	+	28676	29560	0.731006	0.107607	-0.535458	0.804169	0.311804	1	-0.50824	0.95502	-0.483918	1	0.00718189	1	0.121292	1	0.355646	1	-0.0582848	1	-0.085366	1	0.000583299	1	0.142974	1	-0.0465915	1	-0.0811742	1	0.0533525	1	0.0746233	1	9.25787	9.406	9.48885	9.93727	9.44636	9.28967	9.30006	9.57748	9.40119	9.64601	9.47855
EGR52630	102377	102377	GL985056	-	30157	30950	-1.03334	0.00397195	-0.634537	0.467847	0.375004	1	1.29303	2.4403e-05	0.544173	0.679027	0.0643025	1	-0.299359	1	-0.309354	1	-0.416643	1	0.127152	1	-0.0151994	1	0.304444	1	0.125313	1	0.177362	1	0.0248542	1	-0.327636	1	11.3624	11.1662	10.965	10.7613	11.1474	11.2622	11.2972	11.0874	11.2592	11.2118	11.1131
EGR52126	102378	102378	GL985056	+	32099	33814	-1.29755	0.0128922	-1.06946	0.0758862	1.62484	0.000443844	0.743286	0.44835	0.55221	0.77796	0.329502	1	-0.764516	0.15261	-0.117866	1	-0.00772198	1	-0.152372	1	0.0632743	1	0.0964271	1	0.125606	1	0.27462	1	-0.0920693	1	-0.308381	1	11.1346	11.0879	11.1342	11.2775	11.1607	11.2549	12.0421	11.7468	11.1868	11.17	11.3932
EGR52631	102379	102379	GL985056	-	34190	35155	1.084	0.0693287	1.08293	0.0593396	-0.952859	0.156307	-1.21362	0.0363251	-0.205829	1	-0.303302	1	0.524325	0.894865	-0.0146736	1	1.00214	0.00752343	-0.195198	1	-0.0219574	1	-0.7843	0.159692	0.317802	1	-0.201214	1	-0.149766	1	0.033269	1	6.66358	6.24826	6.32522	6.48249	6.50414	6.15071	5.77408	6.21132	5.77638	6.07054	6.0226
EGR52127	1673	1673	GL985056	+	36528	37574	1.02592	3.17007e-05	-0.369007	1	-0.413628	1	-0.242867	1	-0.530298	0.676987	0.173467	1	0.289082	1	0.0677193	1	0.528949	0.691764	-0.161617	1	-0.0498131	1	-0.317229	1	-0.027535	1	-0.0749792	1	0.040134	1	0.0624684	1	9.4387	9.52992	9.13323	9.37596	9.79545	9.43512	8.98561	9.35303	9.48766	9.64397	9.17997
EGR52632	102381	102381	GL985056	-	38279	39150	0.132404	1	0.321523	1	-0.674717	0.354142	0.220822	1	0.301038	1	-0.00640911	1	-0.0980182	1	-0.196554	1	-0.0487527	1	0.0583742	1	-0.192349	1	0.182732	1	0.00315076	1	0.257742	1	0.108929	1	-0.369707	1	8.33822	8.27047	8.3531	8.11215	8.11497	8.2423	8.39402	8.20246	8.07668	8.27158	8.50637
EGR52633	102382	102382	GL985056	-	40246	41623	0.23039	1	0.551577	0.851133	0.247098	1	-1.02951	0.0575449	-0.86892	0.0197555	-0.114632	1	0.612414	0.48072	0.371404	1	-0.670466	0.283392	0.470941	1	0.290035	1	-0.09009	1	-0.143384	1	-0.253341	1	0.0489252	1	0.347922	1	11.1871	10.903	10.6015	10.8206	11.6289	10.822	10.0916	10.4272	11.216	10.9037	10.4697
EGR52634	102383	102383	GL985056	-	42163	43621	-0.691327	0.32554	-0.480122	1	0.748975	0.197528	0.421921	1	0.253953	1	-0.0789901	1	0.113444	1	-0.288342	1	-0.225546	1	-0.159136	1	0.193092	1	0.191222	1	0.0448806	1	0.124304	1	0.0450011	1	-0.214214	1	9.09983	9.07487	9.28823	9.14175	8.8975	9.09318	9.17718	9.28998	9.09177	9.13482	8.97792
EGR52635	119534	119534	GL985056	-	48419	50123	-0.0820563	1	0.0303304	1	-0.803173	0.460013	0.855577	0.388244	0.277865	1	-0.151383	1	0.119523	1	-0.246435	1	-0.0566291	1	-0.0415564	1	-0.216308	1	0.314157	1	0.206696	1	0.0253825	1	0.111127	1	-0.343599	1	8.97607	9.38483	10.1875	9.66854	9.02763	9.72425	10.3926	10.1305	9.50756	9.73361	9.73135
EGR52128	102385	102385	GL985056	+	52838	53987	-0.488222	1	0.100338	1	0.822675	0.770134	-0.435373	1	0.266019	1	0.988174	0.443635	-0.377757	1	-0.876128	0.553585	-0.796181	0.629108	-0.266867	1	0.0666042	1	0.995429	0.438523	0.824907	0.612472	0.192571	1	0.384783	1	-1.40271	0.157321	-0.166443	-0.0441776	-0.0547929	-0.215919	-0.200082	-0.200236	-0.0272716	-0.115132	-0.140229	-0.14844	-0.12158
EGR52636	102386	102386	GL985056	-	63131	63692	-0.247545	1	-0.599716	0.879216	-1.17463	0.277295	2.01946	0.0160663	0.610246	0.776924	0.401027	1	-0.191579	1	-0.819233	0.376677	-1.02688	0.195431	0.103056	1	0.141734	1	0.781203	0.45253	0.0133866	1	0.604703	0.773824	-0.370689	1	-0.247478	1	4.54812	5.39265	5.86298	5.18529	4.1247	4.95242	5.65637	5.54476	4.66896	4.8242	5.57557
EGR52637	53989	53989	GL985056	-	64835	66508	0.94977	0.0810486	-1.14808	0.0113867	0.450476	1	-0.252967	1	-0.867595	0.0130648	0.109168	1	0.121214	1	0.637466	0.392839	-0.244703	1	-0.306139	1	0.28983	1	0.260956	1	0.17618	1	-0.362682	1	0.0174691	1	0.169092	1	6.70065	7.03276	7.18933	7.2166	7.09094	6.8288	6.96863	6.69655	7.0254	7.18408	7.02942
EGR52129	73511	73511	GL985056	+	67921	70162	1.82254	3.21802e-08	0.0482876	1	-1.31221	0.000677549	-0.55954	0.804214	-0.472398	1	-0.0114368	1	0.404116	1	0.0800326	1	-0.290493	1	-0.277918	1	0.219896	1	0.348125	1	-0.113485	1	-0.218097	1	0.202968	1	0.128717	1	11.0145	11.2603	11.7215	11.6271	11.137	11.0921	11.2715	11.3764	11.0928	11.1273	11.6086
EGR52130	41800	41800	GL985056	+	70702	71788	0.380984	1	0.562693	0.716296	-0.118739	1	-0.824638	0.0782885	-0.375547	1	-0.074915	1	0.429764	1	0.0208442	1	0.0459476	1	0.373465	1	0.115893	1	-0.534883	0.747573	0.0156078	1	-0.104177	1	0.14432	1	-0.0557872	1	9.98535	9.69163	9.1635	9.34958	10.1531	9.6528	8.83631	9.25621	9.76902	9.33345	9.08465
EGR52638	73516	73516	GL985056	-	72166	72589	4.90499	2.48496e-30	-0.323806	1	-1.52904	0.00746595	-3.05459	3.06975e-11	-2.15514	9.43613e-14	-0.285215	1	0.622341	0.581539	1.81875	2.82721e-09	0.362715	1	-0.681993	0.414439	-0.0438312	1	0.36283	1	-0.585254	0.701189	-0.564173	0.772733	0.687708	0.397817	0.462225	1	11.9899	12.3886	14.0743	15.7427	12.872	12.1729	13.1854	13.8106	12.268	12.2122	13.7505
EGR52131	53777	53777	GL985056	+	76467	78078	1.14812	0.0152978	0.151469	1	0.0836549	1	-1.38331	0.00205755	-1.18204	8.43186e-06	-0.41535	1	0.835067	0.0332458	0.762012	0.107013	0.427472	1	-0.381896	1	-0.0343127	1	-0.0112832	1	-0.314821	1	0.0796252	1	0.046727	1	0.188554	1	6.51416	6.35452	6.8241	7.13217	7.43447	6.7576	6.49358	6.8328	6.794	6.94174	6.63638
EGR52639	42193	42193	GL985056	-	79077	79968	2.15263	5.6645e-11	0.408206	1	-1.75941	4.93934e-07	-0.801502	0.231696	-0.131601	1	-0.040725	1	-0.101276	1	0.273644	1	0.707112	0.15363	-0.376924	1	-0.207928	1	-0.122302	1	-0.0438648	1	0.0915398	1	-0.0205161	1	-0.0270402	1	9.89672	10.182	10.8043	10.6814	9.95234	10.1882	10.8641	10.4707	9.76953	10.2007	10.8465
EGR52132	37262	37262	GL985056	+	80903	82362	0.747948	0.23269	0.534557	0.867755	-0.420397	1	-0.862237	0.0880053	-0.307499	1	-0.363313	1	0.223748	1	0.447195	1	0.207641	1	-0.137604	1	0.036379	1	-0.106354	1	-0.111791	1	-0.132707	1	0.0246139	1	0.220016	1	9.73103	9.77286	10.1566	9.96754	9.85031	9.92897	9.94315	9.60798	9.84139	9.9214	9.96897
EGR52133	54675	54675	GL985056	+	97734	99779	-0.214135	1	0.507566	0.970012	-0.402604	1	0.111245	1	-0.0561786	1	-0.164799	1	0.0939252	1	0.12602	1	0.702776	0.0808884	-0.533334	0.773927	0.0108367	1	-0.179751	1	0.116232	1	0.113917	1	-0.0390213	1	-0.191265	1	11.9756	11.808	11.7724	11.6505	12.6067	12.4993	12.2929	12.1352	12.2803	12.3415	12.0691
EGR52134	1679	1679	GL985056	+	101940	102889	0.172432	1	-0.434474	1	0.780998	0.218728	-0.51871	0.939783	-0.398663	1	-0.0406971	1	0.36243	1	0.076987	1	-0.142346	1	-0.041186	1	0.0910834	1	0.0924724	1	-0.0228538	1	-0.187815	1	0.407717	1	-0.197021	1	7.64959	7.46833	7.35207	7.46484	7.87532	7.46598	7.09767	7.37548	7.79502	7.66329	7.25325
EGR52135	73517	73517	GL985056	+	103270	107183	0.0215583		-0.626791		0.539363		0.0656337		0.0852032		0.0559921		-0.158845		0.0176751		0.0606763		-0.283976		0.089944		0.133163		-0.0170514		-0.00564298		-0.0612423		0.0839526		12.0251	12.0813	12.0167	12.076	11.9546	12.0295	12.109	12.047	11.9587	12.049	12.0078
EGR52640	73519	73519	GL985056	-	107552	108911	3.00198	4.88861e-08	2.62693	3.52691e-06	-3.56931	2.15439e-11	-2.05856	0.00068239	-0.149814	1	-0.467291	1	0.111438	1	0.505686	0.982865	1.09367	0.0249032	-0.321669	1	-0.206763	1	-0.564576	0.807522	-0.696988	0.45723	0.941474	0.0956949	0.0708437	1	-0.314836	1	12.0067	11.815	12.7945	12.7612	12.0492	12.1348	12.7187	12.3691	11.3512	11.8278	12.9748
EGR52136	53091	53091	GL985056	+	110652	111785	1.4421	0.00322987	-0.292287	1	1.23482	0.0223262	-2.38329	1.35129e-08	-0.910034	0.0264689	-0.334033	1	-0.53022	0.871211	1.77492	3.39493e-11	1.06702	0.00209004	0.00545758	1	-0.427004	1	-0.64411	0.447015	-0.681057	0.327877	0.3191	1	0.44265	1	-0.0801138	1	10.6084	10.3595	9.60777	10.0288	10.8519	10.2068	9.58985	8.7624	10.2303	10.7548	10.0556
EGR52137	73523	73523	GL985056	+	114878	117936	-1.25762	0.00352868	0.744585	0.346454	0.506259	0.980799	0.00593864	1	0.511552	0.938518	-0.896184	0.00817203	0.427863	1	-0.0424698	1	-0.30882	1	-0.504554	0.975812	0.777813	0.0641316	0.0356792	1	-0.0996507	1	-0.245249	1	-0.0158846	1	0.360632	1	13.029	12.3036	11.9793	12.1963	12.2102	12.4531	11.3146	11.7839	12.1161	11.8624	11.6747
EGR52138	43195	43195	GL985056	+	118318	118903	1.24632	0.00220766	-0.616534	0.6337	0.139102	1	-0.769637	0.296553	-0.727177	0.105042	0.0514043	1	0.031561	1	0.644412	0.325519	0.160468	1	-0.267304	1	0.112102	1	-0.00522586	1	-0.22602	1	0.0400809	1	0.412541	1	-0.22615	1	8.31399	8.26492	8.30285	8.57836	8.673	8.12491	8.17226	8.06951	8.45175	8.84114	8.57023
EGR52641	102401	102401	GL985056	-	119743	121500	-0.336478	1	-0.917358	0.0414355	0.660533	0.432484	0.592711	0.655033	0.0940928	1	0.166339	1	-0.184803	1	-0.0755589	1	-0.400399	1	-0.125177	1	0.169985	1	0.355314	1	-0.0137258	1	0.102157	1	0.0797849	1	-0.168062	1	10.1352	10.2009	10.1317	10.2779	10.0356	10.0543	10.2103	10.2817	10.344	10.4109	10.1711
EGR52139	53818	53818	GL985056	+	122624	123487	-0.401238	1	-0.284937	1	-0.631751	0.355561	1.31718	2.88542e-08	0.426873	1	0.0844256	1	0.0346648	1	-0.54572	0.590994	-0.880461	4.19771e-06	-0.145704	1	0.286646	1	0.738943	0.00496058	-0.134321	1	0.380897	1	-0.162372	1	-0.0839912	1	10.8179	10.8922	10.9546	10.4339	10.4141	10.6994	10.7949	10.6361	11.0645	11.0763	10.943
EGR52642	102403	102403	GL985056	-	123999	126512	-0.504752	0.976031	-0.535522	0.822661	0.663601	0.308495	0.376362	1	-0.272579	1	0.0478142	1	0.0134239	1	0.211324	1	-0.34716	1	0.0574615	1	0.0984286	1	0.191233	1	-0.0238167	1	-0.120755	1	0.0962369	1	0.0483945	1	9.40902	9.3926	9.12458	9.38483	9.59304	9.37079	9.13058	9.25922	9.61538	9.528	9.19535
EGR52140	52960	52960	GL985056	+	129813	131252	0.588787	0.792597	-0.0947493	1	-0.808269	0.39682	0.313471	1	-0.891828	0.0494537	-0.443569	1	0.711934	0.315367	0.623727	0.588014	0.0841717	1	-0.163415	1	0.0694615	1	0.00995228	1	-0.255337	1	-0.0973054	1	0.345747	1	0.00700231	1	5.95851	5.75023	6.01495	6.05719	6.35426	5.87634	5.52776	5.6274	6.5481	6.23871	5.96073
EGR52643	1683	1683	GL985056	-	132566	137323	-0.0380418	1	-0.228724	1	0.502622	0.99008	-0.235418	1	0.271776	1	-0.0814044	1	-0.254618	1	0.0642544	1	0.236077	1	0.00605619	1	-0.18167	1	-0.0605701	1	0.0136215	1	0.0664063	1	-0.185495	1	0.105465	1	11.6404	11.6637	11.7477	11.8918	11.4658	11.7114	11.9121	11.8445	11.4332	11.6624	11.5921
EGR52141	73525	73525	GL985056	+	139433	142810	-0.0793681	1	-0.0333714	1	0.0794238	1	0.0330592	1	0.225527	1	-0.0234763	1	-0.160214	1	-0.0416491	1	0.0276376	1	0.326163	1	-0.198685	1	-0.155031	1	-0.0154287	1	0.0692901	1	-0.150371	1	0.0965612	1	12.4017	12.388	12.5063	12.4766	12.1533	12.2966	12.5029	12.3958	12.2654	12.3366	12.4145
EGR52644	53672	53672	GL985056	-	144252	146041	-0.392664	1	-0.688021	0.559714	0.66874	0.601423	0.41103	1	-0.13315	1	-0.126844	1	0.256842	1	0.00347095	1	0.271193	1	-0.370489	1	0.202692	1	-0.103523	1	0.0445024	1	-0.292815	1	0.0597807	1	0.188605	1	9.32039	9.08253	9.07625	9.91168	9.22313	8.98899	8.75086	9.71288	9.45011	9.32559	8.98208
EGR52645	53615	53615	GL985056	-	154915	156983	0.708268	0.504795	0.0467484	1	-0.364474	1	-0.391156	1	-0.315805	1	-0.0583819	1	0.0644512	1	0.309938	1	0.513237	0.941579	-0.25689	1	-0.095341	1	-0.161019	1	-0.0352502	1	-0.00612835	1	-0.146872	1	0.188348	1	10.0067	10.0934	10.4637	10.3867	10.0943	10.0159	10.3007	10.0596	10.076	10.043	10.2
EGR52142	43599	43599	GL985056	+	159847	163054	0.0682719	1	-0.280493	1	-0.0239115	1	0.235844	1	0.131683	1	0.098082	1	-0.117108	1	-0.112652	1	0.172973	1	-0.0117948	1	-0.142319	1	-0.0189283	1	0.0390693	1	0.0830195	1	-0.105177	1	-0.0169486	1	12.5416	12.6369	12.8698	12.8164	12.4585	12.5731	12.9427	12.8857	12.566	12.6551	12.803
EGR52646	21120	21120	GL985056	-	163077	164536	-0.298995	1	-0.431552	1	0.353011	1	0.377369	1	-0.0690703	1	0.0979014	1	-0.0717248	1	0.0429913	1	-0.221797	1	-0.0133788	1	-0.00103743	1	0.236055	1	-0.208171	1	0.0538229	1	-0.0142213	1	0.168602	1	10.2795	9.94687	9.76757	9.85653	10.2674	9.82776	9.75818	9.77336	10.1495	9.88107	9.77678
EGR52647	102411	102411	GL985056	-	164883	165335	-0.829853	0.344755	-1.17462	0.069432	1.61954	0.00365619	0.384365	1	-0.206338	1	-0.187633	1	0.0730588	1	0.321241	1	-0.233398	1	-0.207224	1	0.234575	1	0.205906	1	-0.298177	1	0.0868865	1	0.0273381	1	0.184101	1	6.00807	5.52306	5.25544	5.6651	5.95993	5.47759	5.07711	5.35798	5.98462	5.74224	5.14255
EGR52648	54005	54005	GL985056	-	167519	169601	1.27694	0.00609693	-1.25077	0.00838111	0.110931	1	-0.137313	1	-0.387047	1	0.419783	1	-0.0504706	1	0.0173685	1	-0.0487847	1	-0.341836	1	0.192045	1	0.198008	1	0.15362	1	-0.169684	1	-0.0553162	1	0.0714125	1	9.32214	9.38811	9.82709	10.0031	9.7711	9.33062	10.081	10.2193	9.65417	9.59796	9.68212
EGR52143	53267	53267	GL985056	+	171231	172679	-0.553483	0.864682	-1.77939	6.77057e-05	1.96902	4.69938e-06	0.363078	1	-0.284668	1	0.320296	1	-0.150145	1	0.114455	1	-0.181403	1	-0.386763	1	0.279692	1	0.287871	1	-0.217538	1	-0.116094	1	-0.0284577	1	0.362099	1	7.05118	7.00841	6.63521	6.97861	7.25036	6.84281	6.75783	6.90653	7.19084	7.14055	6.60445
EGR52649	102414	102414	GL985056	-	172961	174618	0.605175	0.569217	-0.261245	1	0.505282	0.976864	-0.850716	0.0663046	-0.696473	0.0616864	0.0292895	1	0.318694	1	0.348866	1	0.126026	1	-0.0329377	1	0.0134815	1	-0.106666	1	0.112412	1	-0.0052297	1	-0.0456405	1	-0.0613553	1	7.40287	7.62317	7.93386	8.27916	7.61605	7.39992	7.52209	7.81236	7.76584	7.80195	7.59089
EGR52144	53431	53431	GL985056	+	176123	176842	0.318802	1	-0.710291	0.521877	0.750614	0.441693	-0.360803	1	-0.439954	1	-0.0633484	1	0.0383672	1	0.465503	1	-0.109101	1	-0.367251	1	0.228542	1	0.247482	1	-0.172177	1	0.26328	1	0.119034	1	-0.20987	1	8.83057	8.96233	9.1432	8.93388	8.79133	8.67802	8.78321	8.29955	8.90465	8.99053	9.04474
EGR52145	102416	102416	GL985056	+	177856	180259	-1.33551	0.00957447	0.736619	0.465883	-0.0895714	1	0.687958	0.57257	0.772216	0.14272	-0.0853892	1	-0.0111755	1	-0.675107	0.358693	-0.741999	0.196579	0.255024	1	0.418811	1	0.0681911	1	-0.27258	1	0.287404	1	0.0112155	1	-0.0259637	1	9.05002	8.74725	8.83833	8.25316	8.22887	8.48351	8.52323	8.36987	8.57359	8.17572	8.60993
EGR52650	73536	73536	GL985056	-	180603	182671	-2.03832	0.00279735	-0.176278	1	-1.09805	0.245232	3.31389	4.73404e-08	0.722217	0.454531	0.00571248	1	0.580676	0.786021	-1.30868	0.00658244	0.0603351	1	-0.184983	1	0.13901	1	-0.0138428	1	0.0331387	1	0.0551991	1	-0.000935718	1	-0.0873459	1	14.9381	14.4078	13.8457	12.2592	14.4494	14.4535	13.4982	12.922	14.3405	14.1365	13.9861
EGR52651	73539	73539	GL985056	-	184585	187396	0.38569	1	0.355584	1	-0.850823	0.292569	0.109159	1	0.338258	1	0.0497459	1	0.246448	1	-0.634077	0.487158	0.216637	1	-0.229715	1	0.0456167	1	-0.0326232	1	-0.197185	1	0.123442	1	0.0321625	1	0.0416138	1	11.5859	11.5208	11.5993	11.0278	11.1393	11.2648	11.2218	11.2201	11.135	11.1209	11.2895
EGR52146	54694	54694	GL985056	+	189635	191174	-2.28264	7.77542e-07	1.5679	0.00331656	1.70106	0.000999821	-0.985863	0.201243	0.00917499	1	-0.201629	1	0.0192833	1	0.173149	1	-1.0392	0.00991709	0.932278	0.039865	-0.0399997	1	0.147165	1	-0.116979	1	-0.214901	1	-0.241426	1	0.573131	0.739727	9.29384	9.20528	8.8136	8.29953	9.30543	9.35695	8.80599	8.16593	9.87196	8.1723	8.03426
EGR52652	119548	119548	GL985056	-	191784	192991	-0.299842	1	0.015547	1	0.18093	1	0.103339	1	0.15976	1	-0.0131149	1	-0.133488	1	-0.0132715	1	-0.243599	1	0.125127	1	0.0351455	1	0.0831225	1	0.0186487	1	0.0857093	1	-0.0551423	1	-0.0492559	1	11.2238	11.1377	11.2442	11.4541	11.1888	11.2096	11.3952	11.5297	11.368	11.2547	11.2916
EGR52147	43615	43615	GL985056	+	193271	195914	-0.687379	0.215496	0.432614	1	-0.0838513	1	0.338716	1	0.394492	1	-0.0253334	1	-0.0493387	1	-0.31973	1	-0.393568	1	0.469086	1	0.0252056	1	-0.100535	1	-0.0573865	1	0.0780423	1	0.0934033	1	-0.114094	1	13.8896	13.616	13.4215	13.2064	13.5759	13.58	13.4016	13.354	13.7076	13.5464	13.5545
EGR52148	53125	53125	GL985056	+	197055	198250	-0.168564	1	0.0523346	1	-0.349166	1	0.46542	1	0.390624	1	-0.207329	1	0.000224547	1	-0.183511	1	0.129387	1	-0.303719	1	0.081977	1	0.0923741	1	-0.0719654	1	0.189412	1	0.0820654	1	-0.19952	1	10.4094	10.0452	10.0367	10.0435	10.145	10.1743	10.0318	10.1598	10.165	10.1609	10.0543
EGR52653	53499	53499	GL985056	-	199083	200513	-0.458536	1	0.963181	0.465574	-0.59119	0.887078	0.0868629	1	0.594244	0.805741	0.0749785	1	0.130537	1	-0.799817	0.480344	-0.290176	1	0.226351	1	0.142946	1	-0.0786524	1	0.0991705	1	0.33054	1	-0.0946556	1	-0.334877	1	3.32669	3.26404	3.37659	3.1428	3.06755	3.22365	3.34951	3.47717	3.84812	3.37623	3.34516
EGR52654	53153	53153	GL985056	-	201920	202508	-1.01352	0.0520351	-0.543672	0.873074	1.12803	0.0179434	0.42843	1	-0.199889	1	0.25209	1	-0.145607	1	0.0931276	1	-0.768556	0.0938049	0.2363	1	0.0934013	1	0.438529	1	0.077771	1	0.276841	1	-0.265404	1	-0.0893863	1	6.66917	6.57061	6.60694	7.02201	6.93847	6.57886	6.83842	7.11645	7.41321	6.94872	6.83573
EGR52149	1692	1692	GL985056	+	203130	203867	-0.538349	0.839585	0.0151078	1	0.12526	1	0.397605	1	0.291257	1	0.0287515	1	-0.0133161	1	-0.306315	1	-0.209727	1	0.350351	1	0.0344957	1	-0.174886	1	-0.0314367	1	0.0511819	1	0.0851921	1	-0.104962	1	10.9954	10.5853	10.3344	10.2637	10.5741	10.3524	10.134	10.2452	10.6777	10.4272	10.3646
EGR52655	53956	53956	GL985056	-	204121	205257	0.689014	0.240469	-0.281118	1	-0.14545	1	-0.263571	1	-0.900436	2.0704e-05	0.109151	1	0.628844	0.214054	0.162676	1	-0.515098	0.876421	0.0197675	1	0.221377	1	0.273818	1	-0.146812	1	-0.103669	1	0.467271	1	-0.21653	1	7.6923	7.78668	7.64218	7.78502	8.13119	7.59252	7.15401	7.56755	8.32819	8.17768	7.66935
EGR52656	43618	43618	GL985056	-	205640	207425	-0.306513	1	-0.399928	1	0.314882	1	0.39156	1	0.242059	1	-0.0423991	1	-0.166583	1	-0.0331574	1	-0.0564658	1	-0.151559	1	0.0398461	1	0.168086	1	-0.0201115	1	0.0502061	1	0.065301	1	-0.0954429	1	10.9089	10.7984	10.6553	10.7699	10.7987	10.8727	10.8068	10.8343	10.7748	10.8432	10.7484
EGR52657	119551	119551	GL985056	-	207788	220351	0.466444	1	0.237851	1	-0.524813	0.883617	-0.179648	1	0.101366	1	0.0581937	1	-0.0498251	1	-0.109659	1	-0.17607	1	0.0815681	1	-0.0518432	1	0.146215	1	-0.0873497	1	-0.0129093	1	0.108513	1	-0.00825675	1	10.5994	10.6058	10.984	11.012	10.4952	10.5282	10.9905	11.0351	10.6155	10.5519	10.9099
EGR52150	54395	54395	GL985056	+	227870	229650	-0.280933	1	0.703704	0.44242	0.108872	1	-0.529562	0.913734	0.660314	0.295405	-0.022341	1	-0.545739	0.764104	-0.0925695	1	1.55035	4.18591e-12	-0.185607	1	-0.549411	0.744037	-0.814695	0.0438189	0.274163	1	0.144817	1	-0.353483	1	-0.0657274	1	8.69015	8.20544	8.48306	8.51512	8.46548	8.3975	9.03121	8.76588	8.52349	8.39993	8.36105
EGR52151	119552	119552	GL985056	+	231478	233128	-3.38804	9.67241e-09	-5.4997	1.83351e-23	3.92489	5.09562e-12	4.96358	2.35761e-19	2.82342	1.02975e-15	4.03273	1.34642e-34	-3.12648	4.46357e-20	-3.72892	1.68302e-29	0.23492	1	-0.0187512	1	-0.126257	1	-0.0902961	1	0.769275	0.355187	0.328037	1	-0.164264	1	-0.933652	0.130172	11.6464	12.8008	14.2591	13.0256	10.7066	10.8365	16.3045	15.3457	10.7583	10.861	14.6728
EGR52658	53952	53952	GL985056	-	233885	234412	-0.110679	1	-0.922565	0.0441539	1.03779	0.0101738	-0.00501843	1	-0.13827	1	0.305905	1	-0.42951	1	0.261794	1	-0.117393	1	-0.201663	1	-0.0408775	1	0.359473	1	0.072219	1	-0.0514253	1	-0.15156	1	0.130665	1	8.31034	8.65759	8.33471	8.93626	8.4559	8.51077	8.64993	8.81522	8.45513	8.56604	8.38913
EGR52659	54710	54710	GL985056	-	238104	240951	-0.363351	1	-0.975485	0.192458	0.460894	1	0.877886	0.301506	0.293645	1	0.202115	1	-0.290319	1	-0.205573	1	0.105603	1	-0.419762	1	0.0576246	1	0.256288	1	0.055074	1	0.0798549	1	-0.0776189	1	-0.057311	1	10.9104	11.0744	10.8882	10.8279	10.7955	11.017	11.1601	11.0388	10.8582	11.0421	10.9761
EGR52660	119554	119554	GL985056	-	244222	245770	-0.679415	0.225519	0.322242	1	0.319158	1	0.0381037	1	0.472258	1	-0.331804	1	-0.023411	1	-0.116857	1	-0.253481	1	0.237603	1	0.0483272	1	-0.0322882	1	-0.019462	1	-0.0851164	1	0.136529	1	-0.0319076	1	11.8575	11.3441	11.1715	11.2299	11.4303	11.4508	11.0847	11.1971	11.4673	11.4168	11.2299
EGR52152	119555	119555	GL985056	+	246536	247849	-0.808202	0.114704	0.0449707	1	0.267166	1	0.49553	1	0.495549	1	-0.127046	1	-0.11939	1	-0.248811	1	-0.880174	0.000847359	0.435993	1	0.288602	1	0.155494	1	-0.0454992	1	-0.110022	1	0.242393	1	-0.0867999	1	10.3731	10.1123	10.0302	9.82031	9.87698	10.0179	9.93068	9.80791	9.99692	10.0716	10.0565
EGR52661	119556	119556	GL985056	-	248151	251157	-0.212286	1	-0.163836	1	0.583195	0.750023	-0.205906	1	-0.427292	1	-0.023868	1	0.272199	1	0.178545	1	0.932173	0.00447301	-0.372237	1	-0.120623	1	-0.438769	1	0.19454	1	-0.219065	1	-0.0322031	1	0.0566317	1	9.7145	9.62518	9.31269	8.98785	10.2518	9.88569	9.37745	9.117	9.31668	9.64688	9.28478
EGR52153	102437	102437	GL985056	+	254640	256943	0.0696083	1	-1.70739	7.55911e-07	0.541855	0.863761	1.09618	0.015244	-0.701359	0.153048	0.290572	1	0.0979824	1	0.312052	1	0.451989	1	-0.803694	0.0323187	0.00760524	1	0.344037	1	0.0488631	1	-0.180342	1	0.187733	1	-0.0562085	1	10.0496	10.2791	10.1629	10.2518	10.9289	10.5269	10.5313	10.4852	10.4584	10.8067	10.5477
EGR52662	54567	54567	GL985056	-	257673	260703	0.761426	0.108635	0.327824	1	-0.467	1	-0.621898	0.467881	-0.256085	1	-0.245338	1	0.402745	1	0.0987614	1	0.752889	0.00729232	-0.307455	1	-0.00596766	1	-0.439025	1	-0.0492786	1	0.00205468	1	-0.018445	1	0.065709	1	10.3645	10.1814	10.2088	10.2403	10.4824	10.2927	9.91222	10.1295	10.1681	10.2546	9.95321
EGR52154	73559	73559	GL985056	+	263798	266355	0.606756	0.595041	0.572701	0.71663	-0.137341	1	-1.04081	0.0100812	-0.199908	1	-0.286142	1	0.376206	1	0.109719	1	0.816509	0.00630492	-0.341064	1	0.0475389	1	-0.52236	0.854004	0.107515	1	-0.213614	1	-0.0719706	1	0.178024	1	10.0623	9.87168	9.5421	9.47067	10.2685	10.1342	9.37933	9.47268	9.68022	9.80366	9.38646
EGR52663	54598	54598	GL985056	-	267401	269268	-0.655071		-0.650272		0.47583		0.829468		0.406636		0.0015252		-0.277141		-0.131097		-0.0137152		-0.198898		0.0810868		0.131393		0.0536084		0.0679969		-0.0143377		-0.107298		10.5947	10.4184	10.2171	10.3042	10.3713	10.4626	10.4415	10.4322	10.4818	10.4131	10.3232
EGR52664	102441	102441	GL985056	-	269963	270653	0.409186	1	-0.170378	1	0.826399	0.465698	-1.06516	0.334752	-0.660533	0.508375	-0.2498	1	-0.0122374	1	0.92273	0.22289	-0.15925	1	0.189364	1	-0.0137214	1	-0.016331	1	-0.291619	1	0.254335	1	0.204603	1	-0.167095	1	4.7319	4.48888	4.41753	4.37252	5.03532	4.54755	4.37104	3.96112	4.80233	4.82227	4.55824
EGR52155	124306	124306	GL985056	+	271603	272178	0.286705	1	1.02685	0.0543204	-1.92517	1.74344e-07	0.611521	0.690926	0.493461	1	-0.196697	1	0.0614263	1	-0.358037	1	0.116412	1	-0.0446192	1	0.0483753	1	-0.120132	1	-0.103236	1	0.255819	1	0.180291	1	-0.332692	1	9.01805	8.8599	9.32559	8.74568	8.62239	8.89938	9.1945	8.88274	8.66323	8.79998	9.38185
EGR52665	73560	73560	GL985056	-	272548	280523	-0.368698	1	0.126028	1	-0.248887	1	0.491213	1	0.747775	0.16018	-0.38739	1	-0.246039	1	-0.113943	1	-0.211937	1	0.138988	1	-0.0124752	1	0.085336	1	-0.166767	1	0.0986704	1	0.0177095	1	0.0504241	1	11.1149	10.5746	10.75	10.5758	10.3852	10.5949	10.6774	10.4203	10.6214	10.5864	10.7491
EGR52156	102444	102444	GL985056	+	280916	282629	0.377636	1	0.0371669	1	0.0390107	1	-0.452988	1	-0.155794	1	0.0093153	1	0.0964714	1	0.0500244	1	0.256605	1	0.0823935	1	-0.208373	1	-0.130338	1	-0.106432	1	-0.149456	1	0.298342	1	-0.0423743	1	8.82316	8.59316	8.48999	8.57551	8.91566	8.57954	8.4287	8.53276	8.86065	8.69996	8.46346
EGR52666	53004	53004	GL985056	-	283871	285749	-0.92016	0.0644443	-0.806648	0.177308	1.01545	0.0233865	0.711074	0.358839	0.0154594	1	0.0907831	1	-0.0659747	1	-0.0403211	1	-0.343841	1	0.0169658	1	0.164689	1	0.161924	1	-0.131443	1	-0.0415943	1	0.0681482	1	0.105036	1	9.77295	9.79994	9.58943	9.87507	9.79361	9.77522	9.65852	9.93131	9.92829	9.90881	9.69716
EGR52157	1702	1702	GL985056	+	290778	293980	-1.5585	8.62674e-07	0.319085	1	0.18489	1	1.05385	0.0110218	0.90403	0.00113193	-0.511564	0.925793	-0.0316226	1	-0.360392	1	-0.483696	1	0.251715	1	0.158792	1	0.0731345	1	-0.200527	1	0.0635951	1	0.164302	1	-0.02724	1	11.6442	10.9684	11.0501	10.8565	10.7763	11.0412	10.8121	10.8298	11.2123	11.0858	11.0015
EGR52667	73564	73564	GL985056	-	294219	295378	0.912692	0.00937071	-0.112971	1	-0.148584	1	-0.652069	0.338857	-0.437291	1	0.0711417	1	0.21815	1	0.14831	1	-0.163509	1	0.195839	1	-0.0136395	1	-0.0188456	1	0.0634664	1	-0.00588129	1	0.00181687	1	-0.0594226	1	12.8379	13.037	13.3801	13.3657	12.9377	12.8142	13.0508	13.07	12.8523	12.8538	13.049
EGR52158	21129	21129	GL985056	+	297654	298538	1.70871	7.14594e-07	0.132759	1	-0.933042	0.0709968	-0.90837	0.0906543	-0.336431	1	0.106436	1	-0.121775	1	0.351977	1	0.569047	0.622269	-0.0488093	1	-0.296125	1	-0.223968	1	0.129461	1	-0.231948	1	0.0287326	1	0.073975	1	9.35369	9.89254	10.5238	10.625	9.43842	9.71049	10.479	10.2339	9.30994	9.88195	10.3671
EGR52668	73570	73570	GL985056	-	299346	300787	-0.772458	0.373052	-0.706261	0.500208	0.587983	0.773469	0.890587	0.202821	0.568576	0.697686	0.111641	1	-0.363244	1	-0.317069	1	-0.0795702	1	-0.0998212	1	0.00937381	1	0.169734	1	0.161178	1	0.0917086	1	-0.202558	1	-0.0504466	1	11.4682	11.2777	11.3486	11.2046	11.1545	11.2613	11.6481	11.4634	11.3469	11.3482	11.3435
EGR52159	73571	73571	GL985056	+	301559	303116	-0.525072	0.875978	0.58392	0.601641	-0.295957	1	0.237615	1	0.335812	1	-0.0872806	1	0.293654	1	-0.542154	0.651423	-0.292198	1	0.386181	1	0.144084	1	-0.237734	1	-0.0496346	1	0.201089	1	0.00593378	1	-0.157502	1	13.698	13.2818	13.0433	12.7774	13.4516	13.321	12.8448	13.0855	13.3801	13.137	12.9698
EGR52160	102451	102451	GL985056	+	304060	304797	0.635802	0.39885	0.499379	1	-0.868182	0.0216193	-0.26684	1	-0.0971964	1	-0.149707	1	0.230781	1	0.0162015	1	0.374159	1	0.0590661	1	-0.28455	1	-0.148398	1	0.0617217	1	-0.0201267	1	0.136095	1	-0.177504	1	10.1125	10.0746	10.4063	10.445	10.1294	10.1249	10.2123	10.3897	10.0286	10.3296	10.363
EGR52669	73574	73574	GL985056	-	305463	307112	0.651427	0.366054	0.175862	1	-0.441461	1	-0.38635	1	-0.382446	1	0.0340739	1	0.244656	1	0.103936	1	-0.0854781	1	0.253739	1	-0.113086	1	-0.055342	1	0.0164034	1	-0.0219211	1	0.0144572	1	-0.00901475	1	12.6624	12.8877	13.2939	12.9462	12.778	12.7399	12.9975	12.7438	12.761	12.7261	12.9662
EGR52161	43649	43649	GL985056	+	307490	309364	-0.258703	1	-0.0257642	1	0.0649196	1	0.219169	1	0.158693	1	0.0630904	1	-0.00380418	1	-0.21781	1	-0.359678	1	0.3227	1	0.0366281	1	0.000301038	1	0.0419376	1	-0.0151861	1	0.00831739	1	-0.0351686	1	13.2772	13.1865	13.2132	12.9	13.0769	13.0492	13.1179	12.9413	13.266	13.137	13.11
EGR52162	102454	102454	GL985056	+	309428	310268	0.176242	1	2.83789	1.1124e-13	-3.32888	1.79449e-19	0.314477	1	0.448875	1	-0.196334	1	0.464461	1	-0.716583	0.286016	-0.474223	1	0.334768	1	-0.0836115	1	0.223078	1	-0.0763967	1	0.310217	1	0.0844894	1	-0.318204	1	6.74886	6.63303	7.42962	6.32609	6.24286	6.52964	6.8837	6.52812	6.85156	6.53399	7.23699
EGR52670	54676	54676	GL985056	-	310373	310558	-1.13789	0.0767781	2.55398	1.21744e-08	-1.56515	0.00310415	0.148179	1	0.526316	0.89931	-0.358175	1	0.583374	0.688241	-0.75091	0.23041	-0.686433	0.371384	0.355169	1	0.304741	1	0.0263498	1	-0.0543979	1	0.555565	0.789799	-0.122508	1	-0.378583	1	10.6843	10.383	10.9003	9.98007	9.98652	10.2704	10.1554	10.1511	10.4025	10.0547	10.5728
EGR52671	73580	73580	GL985056	-	312920	314485	0.662929	0.64015	-0.594243	0.786617	-0.11967	1	0.0505041	1	-0.208032	1	0.0171413	1	0.131543	1	0.0594707	1	0.67606	0.382492	-0.517951	0.929071	-0.134282	1	-0.0239306	1	-0.0110779	1	0.0133962	1	-0.099252	1	0.097089	1	10.0076	10.2106	10.3638	10.3828	10.0731	10.127	10.2101	10.2724	9.91474	10.3303	10.2398
EGR52163	54471	54471	GL985056	+	320154	323399	-0.191039	1	-0.578439	0.784374	0.547208	0.868896	0.22252	1	0.0725903	1	0.0826396	1	-0.04665	1	-0.108786	1	0.365019	1	-0.159047	1	-0.146573	1	-0.0595428	1	0.118879	1	0.108044	1	-0.298533	1	0.0715166	1	9.64472	9.77296	9.87776	10.0472	9.71155	9.83725	10.0343	10.2405	9.68876	9.79872	9.69275
EGR52672	102458	102458	GL985056	-	324780	330014	-0.557232	0.695591	-0.512472	0.93184	0.514582	0.920556	0.554777	0.717141	0.120343	1	0.0387076	1	-0.0986882	1	-0.0602052	1	0.000517795	1	-0.0159224	1	-0.0477007	1	0.0629895	1	-0.0918018	1	0.256598	1	-0.122842	1	-0.0417615	1	10.3443	10.3732	10.2294	10.2753	10.1761	10.2558	10.209	10.22	10.2851	10.5226	10.1698
EGR52164	53722	53722	GL985056	+	331958	332871	0.482292	1	-1.03645	0.107994	0.985211	0.146856	-0.431737	1	-0.853688	0.0660764	0.925006	0.0275924	-0.364774	1	0.293883	1	0.444763	1	0.327474	1	-0.39984	1	-0.37241	1	-0.671309	0.373614	0.483191	1	0.255526	1	-0.0673929	1	11.5976	11.4132	11.16	11.896	11.9141	10.6224	11.1675	11.4295	11.268	11.7988	10.7487
EGR52673	21135	21135	GL985056	-	340301	341503	0.437212	1	0.313342	1	-0.781739	0.0207534	0.030681	1	-0.0833109	1	0.00695708	1	0.383049	1	-0.306449	1	-0.0883244	1	0.0974959	1	0.0232019	1	-0.0324538	1	0.0293519	1	-0.0661198	1	-0.00414092	1	0.0408696	1	10.7399	10.8331	11.0911	10.9567	10.6535	10.6877	10.7048	11.0094	10.8102	10.7069	10.873
1_3944T	1_3944G	1_3944G	GL985056	-	340742	341104	1.07049	0.422375	0.301473	1	-2.61511	0.00227323	1.24333	0.351102	0.267241	1	-0.536207	0.932783	0.342522	1	-0.0734999	1	-0.11366	1	0.00325614	1	-0.291412	1	0.401118	1	-0.2602	1	0.24222	1	0.337439	1	-0.319186	1	2.72383	2.62076	3.16446	2.72985	2.63163	2.80183	2.99758	2.75573	2.78058	2.94326	3.30058
EGR52674	102461	102461	GL985056	-	342860	346150	-0.0582361	1	-0.420449	1	0.480705	1	-0.0031861	1	-0.453526	1	-0.212234	1	0.385393	1	0.280886	1	-0.283917	1	0.0644394	1	0.0785136	1	0.140871	1	-0.515495	0.880347	0.104406	1	0.377685	1	0.0341178	1	9.23519	9.30616	9.36379	9.59483	9.22717	9.14573	8.82993	9.08222	9.39597	9.66013	9.2835
EGR52165	53848	53848	GL985056	+	347330	349539	-0.194578	1	-0.194234	1	0.30231	1	0.0863654	1	0.167845	1	-0.016794	1	-0.122174	1	-0.0288624	1	0.045921	1	0.0675439	1	-0.0775144	1	-0.0359067	1	0.0298042	1	0.0089701	1	-0.0236746	1	-0.0151333	1	11.9175	11.8163	11.8416	12.0111	11.8021	11.8185	11.9128	12.0193	11.8557	11.8736	11.7982
EGR52166	73587	73587	GL985056	+	354514	356862	-0.388577	1	-0.16265	1	1.18832	0.00291571	-0.636045	0.561803	0.228921	1	-0.0345176	1	-0.288809	1	0.0942116	1	0.889517	0.00328228	-0.298972	1	-0.30285	1	-0.287615	1	0.099302	1	-0.0506012	1	-0.140354	1	0.0914842	1	9.76561	9.55698	9.13446	9.45745	9.72942	9.70263	9.4047	9.50667	9.54074	9.80332	9.12663
EGR52167	102464	102464	GL985056	+	360280	362491	-0.508772	0.94998	-0.461622	1	0.71474	0.123551	0.255119	1	0.0648364	1	0.0386245	1	-0.0560991	1	-0.0472204	1	-0.039894	1	0.0577186	1	9.05359e-05	1	-0.0180869	1	0.0956977	1	-0.069376	1	-0.099997	1	0.0736967	1	10.8064	10.801	10.8053	11.0365	10.6853	10.696	10.7614	10.983	10.7656	10.7126	10.6361
EGR52675	53076	53076	GL985056	-	363180	363551	0.0310693	1	-0.8746	0.0352882	1.02098	0.00317632	-0.177787	1	-0.240621	1	0.16542	1	-0.270171	1	0.345229	1	-0.194942	1	0.204845	1	-0.0731668	1	0.0630735	1	0.169008	1	-0.0354176	1	0.028195	1	-0.161792	1	8.77532	8.88622	8.96021	9.53946	8.9942	8.86439	9.2073	9.40415	9.04668	9.17136	9.02018
EGR52168	27406	27406	GL985056	+	365604	367511	-0.748878	0.434005	-0.743662	0.444046	0.851268	0.269073	0.641718	0.65855	0.288383	1	0.0430325	1	-0.384582	1	0.0528323	1	-0.0609406	1	-0.203389	1	0.0356047	1	0.228487	1	0.0202257	1	-0.113066	1	-0.00287429	1	0.0955999	1	9.51795	9.512	9.42849	9.5872	9.52285	9.67621	9.86954	9.75359	9.69226	9.59892	9.6142
EGR52676	54427	54427	GL985056	-	368599	370467	0.592007	0.839911	0.884281	0.398324	0.373719	1	-1.84812	0.00340344	-0.143999	1	-0.625185	0.633983	-0.290997	1	1.05994	0.0347199	0.511131	0.966162	-0.431176	1	0.00902342	1	-0.088205	1	-0.106463	1	-0.0300942	1	-0.0970806	1	0.233814	1	8.86324	8.8344	8.74612	9.1575	9.09983	9.39059	9.06769	8.70625	8.92998	9.13859	9.03894
EGR52677	102467	102467	GL985056	-	373613	374831	0.133217	1	1.44184	0.308895	2.54819	0.038666	-4.12199	0.000358892	-0.703478	0.70892	-0.815793	0.572409	0.144304	1	1.3743	0.12861	-0.515422	0.976376	0.698836	0.700846	-0.228652	1	0.0463009	1	-0.150579	1	-0.402042	1	-0.156627	1	0.709537	0.710255	1.96854	1.82923	1.77177	2.27014	2.38385	2.18765	1.82237	2.03523	2.3415	2.15908	1.83299
EGR52169	102468	102468	GL985056	+	376327	379148	0.314501	1	0.374471	1	0.281461	1	-0.970683	0.0295759	0.0353142	1	0.0949715	1	-0.175811	1	0.0457899	1	0.488806	1	0.367901	1	-0.283705	1	-0.572633	0.577198	-0.135987	1	0.0808302	1	0.126061	1	-0.0707983	1	8.16676	8.01322	7.6593	8.12176	7.99058	7.81082	7.62169	7.93314	8.10442	7.76555	7.75914
EGR52170	43662	43662	GL985056	+	379876	382387	-0.581689	0.599494	0.680094	0.248017	-0.0275889	1	-0.0707096	1	0.406946	1	-0.0505012	1	-0.053446	1	-0.302847	1	-0.151787	1	0.324045	1	0.0646398	1	-0.236584	1	-0.0234179	1	0.0724532	1	-0.149092	1	0.0999709	1	11.8494	11.4878	11.2281	11.1091	11.4857	11.4309	11.1757	11.2104	11.3973	11.1408	11.2162
EGR52678	119568	119568	GL985056	-	388208	390010	0.773171	0.146543	-0.0686493	1	-0.659543	0.396396	-0.0448143	1	0.148197	1	0.0523612	1	-0.12065	1	-0.0795822	1	0.932243	6.9394e-05	-0.423413	1	-0.159514	1	-0.348939	1	0.0423247	1	-0.0100534	1	-0.0575151	1	0.0252721	1	15.7373	15.4461	15.1974	15.0005	15.4393	15.2196	15.0933	14.8821	14.5841	14.9933	15.1718
EGR52679	43664	43664	GL985056	-	393507	396492	0.774406	0.0341052	0.460955	1	-0.833065	0.0101434	-0.402284	1	-0.0396141	1	-0.0469533	1	-0.137695	1	0.224549	1	0.0699366	1	0.189895	1	-0.122314	1	-0.137306	1	-0.0884341	1	-0.0244657	1	0.0515181	1	0.0614106	1	14.0673	13.97	13.9534	13.9884	13.9258	13.8348	13.8794	13.6817	13.7584	13.7337	14.0061
EGR52171	54819	54819	GL985056	+	399762	400540	-0.963308	0.026668	-0.00956791	1	0.454467	1	0.518701	0.928412	0.242662	1	0.173709	1	-0.338413	1	-0.0781773	1	-0.0994427	1	0.223025	1	-0.333486	1	0.209631	1	0.172477	1	0.328933	1	-0.27453	1	-0.22703	1	7.97982	8.17986	8.258	8.48061	7.94867	8.19383	8.60179	8.66411	8.21424	8.32038	8.33683
EGR52172	73594	73594	GL985056	+	401184	402722	-1.38612	7.88804e-09	-0.142415	1	0.744978	0.109171	0.783749	0.0672096	0.889716	1.11699e-05	0.183558	1	-0.55484	0.534724	-0.518625	0.83547	-0.360788	1	0.346541	1	-0.118012	1	0.131992	1	0.108092	1	0.187976	1	-0.221836	1	-0.0741762	1	11.3253	11.2486	11.0761	11.0031	10.8748	11.2411	11.5469	11.4433	11.2681	11.3083	11.293
EGR52173	53238	53238	GL985056	+	413309	414991	0.427973	1	1.15099	0.0258364	-0.326947	1	-1.25031	0.0150847	-0.384062	1	-0.506868	0.967453	0.428784	1	0.462514	1	1.1551	0.000103351	-0.236166	1	0.108526	1	-1.02624	0.0029049	0.161284	1	-0.131861	1	-0.0619065	1	0.0323373	1	10.7092	9.93744	8.92689	8.98588	10.7485	10.0678	8.50495	8.52908	9.40496	9.43269	8.80686
EGR52174	53731	53731	GL985056	+	417719	418942	0.682071	0.597743	0.242373	1	0.5693	0.840621	-1.49409	0.00415095	-0.401846	1	-0.12828	1	0.444812	1	0.0855047	1	0.290514	1	-0.436222	1	0.0815807	1	0.0640066	1	0.000283517	1	-0.194855	1	0.16383	1	0.0305674	1	9.13978	9.11672	9.49928	9.47241	9.29069	9.09365	9.12049	9.29028	8.98339	8.93113	9.05633
EGR52175	102476	102476	GL985056	+	419613	422367	0.245152	1	-0.219905	1	0.171633	1	-0.197303	1	-0.19863	1	-0.0842644	1	0.270492	1	0.0125403	1	-0.24316	1	-0.110589	1	0.0983911	1	0.255185	1	0.041102	1	-0.140451	1	0.043713	1	0.0555878	1	10.6463	10.6874	10.6664	10.8741	10.6941	10.6613	10.4198	10.7848	10.7687	10.6283	10.5458
EGR52680	54089	54089	GL985056	-	422577	423990	0.367929	1	1.581	0.0469777	-1.6791	0.0350442	-0.269998	1	-0.0374761	1	-0.0559432	1	0.431997	1	-0.33838	1	0.181914	1	0.575014	0.809566	-0.82462	0.343281	0.0673518	1	-0.20875	1	0.329593	1	0.343701	1	-0.464231	1	4.45797	4.6456	5.18364	4.32173	4.40004	4.58505	4.88988	4.41932	5.00458	4.81213	4.80103
EGR52176	43671	43671	GL985056	+	428720	430722	-1.72225	0.00614353	-0.434993	1	-0.165168	1	2.32327	4.44966e-05	0.940913	0.0869215	0.0724675	1	0.119859	1	-1.13391	0.013993	0.565211	0.800118	-0.0556703	1	-0.423747	1	-0.0856373	1	0.207152	1	0.208392	1	-0.227962	1	-0.187638	1	13.0065	12.4463	12.6883	11.6744	12.7641	12.7821	13.0081	12.8174	13.1423	13.0842	12.7319
EGR52681	73604	73604	GL985056	-	431185	433453	-0.927934	0.0402014	-0.25344	1	0.695466	0.346198	0.485527	1	0.580103	0.505244	-0.0587136	1	-0.280743	1	-0.240797	1	-0.00427639	1	-0.00347262	1	-0.0676288	1	0.0750909	1	0.250947	1	-0.0718156	1	-0.264937	1	0.0856091	1	11.4377	11.5617	11.7602	12.0995	11.1692	11.6851	12.0429	12.3586	11.3293	11.4636	11.6471
EGR52682	54352	54352	GL985056	-	437332	438662	-1.9946	9.37823e-06	1.01851	0.121725	-2.42823	8.30746e-09	3.40385	6.53504e-18	1.13958	0.000999528	-0.190128	1	0.649334	0.438661	-1.59833	1.4484e-08	-0.465134	1	0.411936	1	-0.57904	0.68319	0.631847	0.497258	0.359868	1	-0.233329	1	-0.00215055	1	-0.1244	1	10.5632	11.1458	12.081	10.5189	9.68584	10.997	11.3188	11.3182	10.1195	10.4341	11.3604
EGR52683	119576	119576	GL985056	-	439811	442081	0.121147	1	0.335963	1	-1.28877	0.00448382	0.831047	0.238325	0.120469	1	-0.576133	0.634142	0.486613	1	-0.0302001	1	0.491191	1	0.0139529	1	-0.452075	1	-0.0527475	1	0.387514	1	-0.369977	1	0.0771536	1	-0.0945152	1	11.0633	11.4385	11.6669	10.7847	10.5694	11.377	10.8929	10.4098	10.5926	11.3368	11.3417
EGR52177	102482	102482	GL985056	+	450166	451896	0.0837181	1	-0.934551	0.191858	0.608388	0.744951	0.24244	1	-0.144221	1	0.0198799	1	-0.138029	1	0.262346	1	-0.00984576	1	-0.493354	1	0.15631	1	0.346642	1	0.0132089	1	-0.115542	1	0.133663	1	-0.0313254	1	10.1375	10.1216	9.74784	9.89008	10.2486	10.1225	9.84785	9.73168	10.1146	10.2037	10.0207
EGR52684	54902	54902	GL985056	-	452586	454043	-0.623589	0.437589	-0.0139283	1	0.825648	0.0374323	-0.188177	1	0.0736201	1	0.0052214	1	-0.048657	1	-0.0302421	1	0.278536	1	-0.0438307	1	-0.0159646	1	-0.218763	1	-0.0593716	1	0.165312	1	-0.0928308	1	-0.0129527	1	8.21277	7.96095	8.12104	8.09196	8.20186	7.99358	8.18673	8.14674	8.02884	8.0241	7.99858
EGR52685	43680	43680	GL985056	-	456385	457811	-0.507291	0.962473	0.0973916	1	-0.013674	1	0.423029	1	0.289443	1	-0.00545617	1	-0.141262	1	-0.142723	1	-0.315058	1	0.457885	1	-0.160231	1	0.0172686	1	0.0478467	1	0.0204156	1	-0.118757	1	0.0505774	1	13.4408	13.5392	13.7435	13.556	13.261	13.5416	13.836	13.6473	13.5747	13.6514	13.779
EGR52178	53401	53401	GL985056	+	459280	460848	-0.634584	0.641671	-1.12654	0.0269608	1.46904	0.000545672	0.290807	1	-0.0411687	1	0.153487	1	-0.566443	0.681003	0.454177	1	0.176051	1	-0.146957	1	-0.277082	1	0.247646	1	-0.114221	1	0.232301	1	0.00397176	1	-0.121471	1	8.21104	8.62354	8.88865	9.14101	8.20563	8.50196	9.23722	8.81426	8.53525	9.38831	9.29162
EGR52179	119578	119578	GL985056	+	462567	464312	0.210211	1	0.53465	0.848594	0.140459	1	-0.884251	0.0352313	0.310538	1	0.330714	1	-0.334837	1	-0.306252	1	0.750449	0.0168785	0.213528	1	-0.219985	1	-0.743353	0.0209929	0.127035	1	-0.0393315	1	-0.0387628	1	-0.0492332	1	14.0328	13.5839	12.7647	12.7898	13.7105	13.2671	12.8822	12.8881	12.7391	12.727	12.6155
EGR52686	102487	102487	GL985056	-	464672	466352	0.0540376	1	0.461363	1	1.03309	0.0230363	-1.54708	0.00060671	-0.195472	1	-0.0747546	1	-0.260777	1	0.531099	0.85754	0.593338	0.468779	0.10373	1	0.061542	1	-0.757668	0.142002	0.105789	1	-0.0862819	1	-0.0196729	1	-9.90137e-05	1	8.53847	8.25552	7.1428	6.9133	8.61623	8.24283	7.24956	6.63892	7.65437	7.77979	7.19698
EGR52687	54723	54723	GL985056	-	467944	468853	-4.36793	0.000134968	2.38765	0.0416016	0.150698	1	1.83319	0.217044	3.52804	1.96525e-09	-2.2427	0.000265725	-0.59114	0.853843	-0.696229	0.737785	0.884855	0.535873	-0.263441	1	-0.580421	0.884041	-0.0407054	1	0.272775	1	-0.243347	1	0.00731033	1	-0.0368073	1	3.10231	2.70572	2.29014	1.94202	2.22864	7.24781	3.54334	2.6155	1.88987	2.11196	2.21695
EGR52180	102489	102489	GL985056	+	470470	472067	-2.1955	0.0921777	2.13421	0.0942027	0.150212	1	-0.0865127	1	1.96369	0.00831661	-2.54859	0.000184419	-0.0936216	1	0.675922	0.782687	0.567347	0.911587	0.100124	1	-1.05178	0.354473	0.385275	1	0.506841	0.99065	-0.780086	0.617654	0.251428	1	0.0215232	1	1.27188	0.99182	0.961725	1.01581	1.26922	2.53713	1.46864	1.08401	1.10009	1.12378	1.11907
EGR52181	71245	71245	GL985056	+	472797	477180	0.34314	1	1.22415	0.415799	-1.09153	0.527706	-0.474656	1	-0.180542	1	-1.56166	0.0237573	0.588756	0.859602	1.15279	0.266542	0.963802	0.406309	0.201496	1	0.421314	1	-1.5871	0.082426	-0.00204411	1	0.306882	1	-0.248237	1	-0.0566186	1	1.41673	1.47751	1.50327	1.51046	1.59314	2.29145	1.49429	1.33214	1.36897	1.52785	1.36356
EGR52688	53776	53776	GL985056	-	478516	479862	1.50196	2.02324e-05	-0.262308	1	0.0871069	1	-1.32607	0.00102381	-0.910213	0.00219717	-0.140599	1	0.401332	1	0.649485	0.295995	1.19982	2.91388e-07	-0.64803	0.272397	-0.0774259	1	-0.473774	1	-0.059223	1	-0.323261	1	-0.003625	1	0.386415	1	9.50146	9.34477	8.62538	8.9053	10.13	9.43665	8.39265	8.50566	8.94598	9.58183	8.79723
EGR52689	102492	102492	GL985056	-	479968	481736	-1.5731	0.227164	0.341953	1	1.48732	0.294166	-0.258965	1	0.0693241	1	-0.201503	1	0.830091	0.539985	-0.694953	0.737275	-0.503588	0.994602	0.356644	1	0.354964	1	-0.207436	1	0.623659	0.803667	-0.000541832	1	0.437344	1	-1.0602	0.378449	2.23027	2.3602	2.15797	1.84869	1.51694	1.6044	1.40224	1.61971	1.91459	1.8949	1.4828
EGR52690	73618	73618	GL985056	-	482161	490277	0.436874	1	0.0561188	1	-0.412665	1	-0.0813165	1	-0.439156	1	0.0504092	1	0.121052	1	0.267988	1	0.277029	1	-0.00409274	1	0.140437	1	-0.413418	1	0.0342052	1	-0.274707	1	-0.0551386	1	0.295762	1	8.01444	8.08393	7.7318	7.62876	8.13076	7.88018	7.49826	7.31822	8.10723	7.97997	7.95103
EGR52182	73621	73621	GL985056	+	491045	499127	1.55057	9.26812e-05	-0.00767952	1	-0.527936	0.92378	-1.01631	0.180751	-1.22809	1.59119e-06	0.0916892	1	0.223474	1	0.913847	0.0529539	0.620117	0.461613	-0.261162	1	0.128741	1	-0.487538	1	0.0358131	1	-0.262831	1	-0.084807	1	0.31188	1	6.02959	6.30563	5.91523	6.05744	6.28473	5.74311	5.35269	5.16596	6.074	6.12714	5.83865
EGR52183	73623	73623	GL985056	+	499862	501400	0.585741	0.933671	2.49191	0.053951	0.543206	0.966578	-3.62099	0.00287547	-1.14652	0.283373	-0.762365	0.66144	-0.616818	0.847761	2.52558	0.00102787	0.24425	1	0.749931	0.672714	0.539678	0.946572	-1.53391	0.088988	-0.558781	0.919232	-0.241547	1	0.40169	1	0.399978	1	1.23887	1.27419	1.23556	1.73051	1.51711	1.48788	1.38565	1.15326	1.48196	1.32411	1.66558
EGR52691	43701	43701	GL985056	-	501681	503622	0.0217646	1	-0.0793045	1	0.891621	0.223053	-0.832562	0.349426	-0.0813552	1	0.365676	1	-0.327679	1	0.0423195	1	0.280616	1	0.138228	1	0.0654718	1	-0.484245	1	-0.206596	1	-0.988252	0.00670742	-0.931646	0.020809	2.12703	6.7659e-15	7.39466	7.42869	6.54316	6.49114	8.06805	7.79634	7.27042	6.98191	7.43917	7.28157	6.83685
EGR52184	102497	102497	GL985056	+	504139	506466	-0.461997	1	-0.537376	0.846309	1.06704	0.00330622	-0.0674578	1	-0.0403749	1	0.231402	1	-0.237658	1	0.0461944	1	0.00495534	1	-0.113395	1	0.0378996	1	0.0703857	1	0.00522482	1	-0.280453	1	-0.376096	1	0.651366	0.183618	8.71225	8.84329	8.59537	8.87113	8.98321	8.94425	8.98989	9.09172	8.96393	9.01106	8.82404
EGR52692	73631	73631	GL985056	-	506653	508536	2.11032	0.034665	-0.25211	1	-2.6305	0.00533758	0.768489	0.727852	-1.23343	0.0948288	0.156156	1	0.493946	1	0.583747	0.850638	0.165557	1	-0.70005	0.655222	-0.150845	1	0.684679	0.681048	-0.688491	0.667051	-0.0504191	1	0.688396	0.667081	0.0510153	1	7.10081	6.99518	7.52544	6.47208	7.8036	6.65227	6.91655	6.40857	7.3491	7.41304	8.32756
EGR52693	102499	102499	GL985056	-	510413	512828	1.02253	0.311137	3.365	2.6511e-08	-1.74781	0.0158981	-2.6382	0.000152859	-0.912796	0.162772	-1.37907	0.00329806	0.640573	0.641348	1.65134	0.000744997	1.52575	0.000582694	-0.819396	0.274834	-0.133211	1	-0.571932	0.820028	-0.779732	0.350518	-0.424814	1	0.557918	0.846052	0.646413	0.647354	6.87935	6.18008	6.53628	5.89678	7.49823	7.04896	6.12907	5.2915	6.0093	6.02454	6.64201
EGR52694	102500	102500	GL985056	-	518168	518761	2.01772	0.000492122	0.4104	1	-2.88319	5.97779e-08	0.456972	1	-0.303989	1	0.565748	0.783153	1.12234	0.0111714	-1.38336	0.00184402	0.813363	0.209596	-0.210817	1	0.100272	1	-0.701877	0.561291	0.810486	0.240947	-0.586076	0.744432	-0.831941	0.208469	0.606044	0.788155	8.75642	9.14749	7.82935	6.04678	8.49202	8.24791	6.6918	6.35752	6.72251	6.55699	6.65827
EGR52695	73632	73632	GL985056	-	520228	521336	3.23122	0.000483009	1.61177	0.155417	-1.45477	0.222474	-3.38596	0.000251018	-0.699385	0.658719	-0.285741	1	0.697068	0.662462	0.289068	1	0.754073	0.574024	0.377403	1	0.0613399	1	-1.19168	0.129828	-0.673645	0.700898	-0.698317	0.660883	-0.887611	0.391228	2.2588	0.000118766	15.2192	14.8149	13.7314	12.316	15.1438	14.3926	12.5744	11.8448	12.3081	12.6734	12.4708
EGR52696	73638	73638	GL985056	-	523039	524216	1.96831	0.0899218	1.90982	0.103466	-1.61865	0.196363	-2.25604	0.0427861	-0.0897705	1	-1.02933	0.28959	0.432977	1	0.687143	0.708142	1.46381	0.0538461	-0.211118	1	0.0762507	1	-1.32736	0.0982432	-0.179381	1	-0.191962	1	-0.419487	1	0.789542	0.563396	18.0265	17.1378	15.9982	14.2437	17.3962	17.4062	14.9821	13.6516	14.0045	15.2534	14.9712
EGR52697	73643	73643	GL985056	-	524767	526117	2.13	0.0160814	0.178436	1	-0.903062	0.5517	-1.40515	0.181588	-0.0831643	1	0.392921	1	0.204763	1	-0.512108	0.975297	0.783845	0.467839	-0.114522	1	0.0360445	1	-0.704051	0.602007	-0.165296	1	-0.279642	1	-0.921195	0.281355	1.36495	0.0270749	19.0653	18.8679	17.4439	15.094	17.4938	16.9331	15.7607	14.506	14.9644	15.6566	15.7723
EFTRET00000000137	EFTRET00000000137	EFTRET00000000137	GL985056	-	528611	528718	-1.98251	0.126902	1.94304	0.148099	0.438723	1	-0.397247	1	0.0959045	1	-0.218648	1	0.694761	0.753789	-0.572485	0.909803	-0.738536	0.669642	0.704428	0.711147	-0.174893	1	0.209207	1	-0.0744006	1	-0.643318	0.810968	0.634907	0.829558	0.0824779	1	1.37118	1.17501	1.03074	0.99018	1.41723	1.29795	0.972156	1.10501	1.33618	0.983412	1.04236
EGR52185	102504	102504	GL985056	+	529180	530026	-0.449874	1	0.0815822	1	0.333533	1	0.0339933	1	-0.462411	1	-0.651931	0.781651	0.148414	1	0.966206	0.460207	-0.147759	1	-0.349007	1	0.25644	1	0.240368	1	0.235265	1	-0.14873	1	0.15175	1	-0.238746	1	1.32721	1.26081	1.25077	1.2493	1.36359	1.36851	1.18136	1.07188	1.31439	1.35177	1.21714
EGR52186	54230	54230	GL985056	+	531948	533537	-0.660093	0.797764	0.186362	1	1.2845	0.211333	-0.809955	0.665573	0.139775	1	0.0763499	1	-0.580149	0.824986	0.363996	1	0.507207	0.984037	-0.141119	1	-0.240675	1	-0.124923	1	-0.0159532	1	-0.059562	1	0.0917263	1	-0.0163705	1	3.38483	3.44221	3.30539	3.50253	3.31704	3.42218	3.53826	3.39932	3.45801	3.52156	3.30317
EGR52698	73646	73646	GL985056	-	533723	536914	-0.958704	0.0239056	-1.16405	0.0010633	0.889178	0.0550188	1.23369	0.000323171	0.336373	1	0.295739	1	-0.264473	1	-0.367979	1	0.238868	1	-0.182626	1	-0.0922274	1	0.0359017	1	0.172916	1	0.000819098	1	-0.165334	1	-0.00848942	1	11.8631	11.9295	11.6766	11.5949	11.8417	11.935	12.0497	12.0273	11.7652	11.9816	11.7239
EGR52187	73647	73647	GL985056	+	537351	538188	0.694728	0.30853	0.391228	1	-0.480677	1	-0.6045	0.589651	-0.349593	1	0.0643515	1	0.246025	1	0.038997	1	0.571486	0.517414	0.151336	1	-0.300563	1	-0.421859	1	0.103541	1	-0.0646447	1	0.0846632	1	-0.123629	1	11.1553	11.1225	10.988	11.0592	11.5137	11.2081	10.9593	11.1566	11.1656	11.1248	10.983
EGR52699	53366	53366	GL985056	-	538380	539756	-0.517858	0.955869	0.342862	1	0.253008	1	-0.0778949	1	0.330528	1	-0.348871	1	-0.0388722	1	0.0574373	1	-0.323649	1	0.0216281	1	0.143504	1	0.158523	1	-0.273064	1	0.0583707	1	0.362216	1	-0.147351	1	9.85897	9.55184	9.52011	9.42292	9.49314	9.66219	9.42405	9.26739	9.55186	9.72394	9.68749
EGR52700	54042	54042	GL985056	-	540488	542990	0.146068	1	-0.47973	1	0.194494	1	0.139356	1	-0.063152	1	0.0387384	1	0.0492034	1	-0.0247805	1	0.175729	1	-0.391774	1	0.116095	1	0.0999468	1	-0.00174899	1	-0.0280701	1	0.15263	1	-0.122837	1	11.2508	11.1829	10.7592	10.8051	11.2877	11.1526	10.722	10.8118	11.085	11.023	10.861
EGR52701	119592	119592	GL985056	-	543703	547285	0.430423	1	0.0190119	1	-0.237611	1	-0.21144	1	-0.0228463	1	0.0988117	1	0.138652	1	-0.214515	1	0.511579	0.837861	-0.0698381	1	-0.173284	1	-0.268219	1	-0.0714273	1	0.0322103	1	0.0284807	1	0.0107702	1	12.1231	12.0957	11.9156	11.7898	12.0772	11.9714	11.7688	11.8691	11.7658	11.9123	11.7435
EGR52188	102512	102512	GL985056	+	548881	550839	-0.417912	1	-0.447891	1	0.112093	1	0.753739	0.0403039	0.303149	1	0.100671	1	-0.350077	1	-0.0539349	1	-0.154918	1	-0.111782	1	0.0812778	1	0.185285	1	0.0256059	1	0.0756411	1	-0.0631456	1	-0.0381401	1	12.421	12.4169	12.2973	12.298	12.3376	12.4628	12.6336	12.4424	12.4989	12.4881	12.4608
EGR52189	119593	119593	GL985056	+	551612	552364	0.635633	0.4299	-0.282981	1	-0.155644	1	-0.197589	1	-0.234477	1	0.294567	1	0.0296957	1	-0.0895888	1	-0.0990403	1	0.317625	1	-0.0820101	1	-0.136507	1	0.0403747	1	0.0036315	1	0.00854994	1	-0.0524471	1	11.5656	11.7539	11.7723	11.8081	11.604	11.4575	11.6398	11.7534	11.6657	11.7971	11.7862
EGR52702	1735	1735	GL985056	-	552502	553536	-0.554978	0.659926	-0.222666	1	0.447045	1	0.330813	1	0.33957	1	-0.0160574	1	-0.221423	1	-0.10216	1	-0.173026	1	0.0720148	1	0.00938749	1	0.0914216	1	-0.0201745	1	-0.0202114	1	0.170424	1	-0.129968	1	9.60385	9.5654	9.45012	9.50469	9.42554	9.61879	9.63409	9.61075	9.46261	9.56439	9.53809
EGR52190	21150	21150	GL985056	+	553877	555580	-0.113739	1	0.341956	1	-0.896715	0.00618703	0.668191	0.259652	0.391975	1	-0.0846298	1	-0.0988573	1	-0.208419	1	-0.222016	1	0.190146	1	-0.0535023	1	0.0854409	1	0.0468095	1	0.0324793	1	0.0102703	1	-0.0894454	1	10.5472	10.5077	10.7959	10.5251	10.2626	10.5244	10.8214	10.6195	10.4431	10.5885	10.9096
EGR52191	1737	1737	GL985056	+	557541	559893	-0.440804	1	-0.477218	1	0.683109	0.465338	0.235601	1	0.495178	1	0.234871	1	-0.406475	1	-0.323867	1	0.327533	1	-0.181442	1	-0.0662632	1	-0.0797619	1	0.270272	1	0.0776273	1	-0.326897	1	-0.0211446	1	9.64863	9.42824	9.14659	9.04984	9.49248	9.44521	9.57771	9.42271	9.17603	9.21433	9.08799
1_3463T	1_3463G	1_3463G	GL985056	-	560148	560477	-0.642536	0.782856	-0.0335743	1	0.209475	1	0.467391	1	0.522165	0.938219	0.137023	1	-0.180365	1	-0.47901	1	-0.37597	1	0.371048	1	-0.133287	1	0.138731	1	0.513652	0.964059	-0.0394919	1	-0.105704	1	-0.368439	1	3.8234	3.73265	3.68393	3.71919	3.61411	3.75162	3.84188	4.01182	3.68514	3.73904	3.7392
1_3454T	1_3454G	1_3454G	GL985056	-	563951	564328	0.254378	1	0.439139	1	-0.182563	1	-0.510344	0.96648	-0.277817	1	-0.327975	1	0.422234	1	0.183334	1	-0.0781159	1	-0.0900739	1	0.14142	1	0.0267367	1	0.151809	1	-0.437914	1	0.0603489	1	0.225585	1	7.57687	7.48671	7.57976	7.76883	7.87683	7.79814	7.45346	7.78272	7.59937	7.44292	7.46625
EGR52703	73654	73654	GL985056	-	564268	566143	0.463969	1	0.299297	1	-0.247417	1	-0.515152	0.939771	-0.123481	1	-0.294028	1	0.341679	1	0.0756391	1	-0.00867897	1	-0.323854	1	0.181302	1	0.151042	1	0.166162	1	-0.307993	1	-0.0696595	1	0.211229	1	9.89266	9.76704	9.90623	9.92746	10.0806	10.0582	9.80009	9.98798	9.88215	9.81395	9.7309
1_3448T	1_3448G	1_3448G	GL985056	-	567068	567676	1.14431	0.0261691	-0.0117338	1	-0.734193	0.411757	-0.39768	1	-0.107933	1	-0.310455	1	0.308696	1	0.109472	1	-0.143269	1	-0.226762	1	0.144536	1	0.225298	1	0.0345933	1	-0.436593	1	-0.0249509	1	0.426922	1	6.43904	6.38643	6.7886	6.69992	6.62136	6.6827	6.71995	6.74654	6.36704	6.4602	6.6435
EGR52704	54893	54893	GL985056	-	578222	579181	-0.00565	1	-0.951201	0.0162454	0.745748	0.193818	0.210564	1	-0.487865	1	0.174558	1	0.0795938	1	0.233769	1	-0.375154	1	-0.00552406	1	0.144094	1	0.236415	1	-0.0137045	1	-0.0956158	1	0.108775	1	0.000466933	1	9.30778	9.55051	9.38664	9.71537	9.58274	9.40878	9.30926	9.54939	9.60648	9.82021	9.35694
EGR52192	21152	21152	GL985056	+	581571	583137	0.00833267	1	-0.560769	0.786231	0.206004	1	0.346225	1	0.0993027	1	0.0104984	1	-0.145815	1	0.0359952	1	-0.206487	1	-0.226239	1	0.162911	1	0.269499	1	-0.0205554	1	0.120796	1	0.0736204	1	-0.173897	1	11.7949	11.8129	11.7782	11.8413	11.7425	11.8167	11.8853	11.8294	11.8287	11.8872	11.8489
EGR52193	71259	71259	GL985056	+	583728	586293	1.91347	5.8637e-05	-0.423358	1	-1.2479	0.0333017	-0.242527	1	-0.325604	1	0.0203259	1	0.157037	1	0.148351	1	0.633173	0.511899	-0.534107	0.866842	-0.117953	1	0.0187035	1	-0.0260678	1	-0.0510039	1	0.0566117	1	0.0206	1	10.8533	11.0632	11.605	11.4651	10.9965	10.9875	11.4564	11.2909	10.8091	11.124	11.5272
EGR52194	102521	102521	GL985056	+	586594	587748	2.83984	2.13769e-05	1.48482	0.0759337	-3.28919	2.95242e-07	-1.03564	0.355915	-0.490801	1	-0.229682	1	0.597039	0.751804	0.123753	1	0.282472	1	-0.0790876	1	-0.100131	1	-0.102914	1	-0.0669371	1	-0.00755988	1	0.543341	0.887182	-0.468557	1	4.54213	4.42722	5.68536	5.13719	4.63513	4.39723	5.15604	4.93856	4.75352	4.93639	5.44945
EGR52705	54086	54086	GL985056	-	587950	589192	0.751278	0.403891	1.0745	0.0560658	-0.229464	1	-1.59564	0.00065308	-0.206827	1	-0.261878	1	0.428885	1	0.0400597	1	0.251155	1	0.0112437	1	0.100351	1	-0.361899	1	-0.115091	1	-0.0508766	1	-0.0696053	1	0.235518	1	10.7028	10.2877	9.46259	8.96397	10.6991	10.3212	9.0726	8.82467	9.71123	10.0162	9.54865
EGR52706	54469	54469	GL985056	-	589772	592247	0.750958	0.180086	-0.266719	1	-0.233723	1	-0.250375	1	-0.0739869	1	0.0252752	1	-0.0784815	1	0.127143	1	0.395431	1	-0.347521	1	0.0315026	1	-0.0794877	1	0.0219565	1	-0.0847683	1	-0.0285836	1	0.0912948	1	11.1845	11.1347	11.0419	11.067	11.2625	11.1474	11.1221	11.0138	10.965	10.9742	11.0812
EGR52195	53796	53796	GL985056	+	593450	594894	-0.142015	1	-0.138099	1	0.435589	1	-0.155927	1	0.196963	1	-0.25698	1	-0.183398	1	0.243601	1	-0.136789	1	-0.130118	1	0.121193	1	0.145593	1	-0.141565	1	-0.0244523	1	0.0905716	1	0.0754364	1	9.70012	9.24728	9.36524	9.54602	9.45992	9.30859	9.37867	9.26851	9.4049	9.3196	9.27959
EGR52707	73665	73665	GL985056	-	594988	597535	0.492411	1	-0.00491767	1	-0.421479	1	-0.0664998	1	-0.091432	1	-0.150346	1	-0.101616	1	0.343578	1	-0.42466	1	0.169553	1	0.0747824	1	0.18008	1	-0.0712973	1	0.076059	1	0.162657	1	-0.167319	1	13.4384	13.4792	13.8243	13.7955	13.3933	13.4735	13.7828	13.4577	13.427	13.6483	13.8656
EGR52196	119600	119600	GL985056	+	598603	600396	0.0441152	1	0.495549	1	-0.258279	1	-0.280388	1	0.408259	1	0.309282	1	-0.156001	1	-0.561278	0.481445	0.615267	0.181674	-0.0739907	1	0.141119	1	-0.681742	0.0372783	0.117886	1	-0.160801	1	-0.0556714	1	0.0982889	1	14.1025	13.5745	12.5915	12.5261	13.6443	13.2089	12.5447	12.7226	12.793	12.5743	12.4638
EGR52197	30969	30969	GL985056	+	602869	603607	2.44786	4.88062e-05	1.99852	0.00123306	-3.57222	1.14459e-11	-0.873332	0.49947	0.0376053	1	-0.170035	1	0.421688	1	-0.289087	1	0.0656997	1	0.23751	1	-0.0729821	1	-0.229534	1	0.303586	1	0.159312	1	-0.174965	1	-0.287709	1	4.69966	4.72983	5.49537	4.5534	4.60072	4.73672	5.16642	4.64424	4.51934	4.76663	5.41369
EGR52198	53728	53728	GL985056	+	605390	606639	-0.796099	0.0679001	-0.0689547	1	-0.0516307	1	0.916843	0.0103594	0.471496	1	0.239069	1	-0.00928276	1	-0.701386	0.0319951	-0.641476	0.130975	0.411254	1	0.0316012	1	0.198542	1	0.193651	1	0.00626314	1	-0.115397	1	-0.0847123	1	13.7607	13.7179	13.6485	13.3399	13.52	13.6254	13.7145	13.829	13.8078	13.6179	13.6247
EGR52708	53350	53350	GL985056	-	606905	607330	-0.246067	1	0.394654	1	-0.3847	1	0.235873	1	0.0430403	1	-0.086443	1	0.209804	1	-0.166129	1	-0.125197	1	0.260611	1	-0.0261462	1	-0.109146	1	-0.180899	1	-0.0756544	1	0.25442	1	0.00219624	1	10.1496	9.92543	9.86411	9.69499	9.96298	9.825	9.58385	9.64789	10.0136	9.98384	9.9144
EGR52199	53535	53535	GL985056	+	608037	608957	0.865295	0.170622	0.461448	1	-0.71716	0.416436	-0.609269	0.692684	-0.330559	1	-0.0220419	1	0.0754111	1	0.277043	1	0.358218	1	-0.309735	1	-0.0830582	1	0.0344251	1	-0.0789864	1	0.232631	1	-0.00400355	1	-0.14965	1	8.97309	8.98983	9.00529	8.77018	9.27492	9.08932	9.05102	8.67735	8.96755	9.00929	9.09624
EGR52709	119603	119603	GL985056	-	609130	610357	-2.00575	6.61331e-16	-0.276209	1	0.670302	0.360654	1.61187	4.89195e-09	0.752719	0.0187236	0.0193419	1	-0.0456566	1	-0.726649	0.0383591	-1.14382	2.86606e-09	0.36628	1	0.210505	1	0.5667	0.542131	0.0419786	1	0.0115782	1	0.100139	1	-0.153958	1	10.879	10.8312	10.4969	10.2796	10.5378	10.9631	10.6648	10.8512	10.8947	10.894	10.6195
EGR52200	53947	53947	GL985056	+	614355	615023	-0.343606	1	-0.437501	1	-0.383833	1	1.16585	0.000802367	0.563473	0.57989	0.21545	1	-0.156584	1	-0.62299	0.283579	-0.0674196	1	0.0161733	1	-0.0865097	1	0.137666	1	0.337578	1	0.116	1	-0.171055	1	-0.282951	1	15.9885	15.9456	15.8565	15.7348	16.0028	16.1818	16.335	16.5073	15.8541	15.9416	15.9798
EGR52201	73678	73678	GL985056	+	616996	619030	1.48386	6.6077e-10	1.01338	0.00127171	-1.002	0.00164298	-1.49311	5.16068e-10	-0.324034	1	0.241576	1	0.100623	1	-0.0183054	1	1.2581	1.68781e-16	-0.165798	1	-0.0143157	1	-1.07691	4.05233e-10	0.213138	1	-0.0974924	1	-0.147986	1	0.0320036	1	15.5956	15.3744	14.3925	14.3352	15.9131	15.295	14.4095	14.4218	14.4435	14.3741	14.2088
EGR52202	54525	54525	GL985056	+	620466	622205	-0.239813	1	-0.932579	0.184581	1.02063	0.110022	0.150764	1	-0.0325098	1	0.385088	1	-0.406191	1	0.0537629	1	-0.439802	1	0.058202	1	0.213308	1	0.167916	1	-0.207383	1	0.142162	1	-0.169701	1	0.23515	1	11.3648	11.4613	11.192	11.5005	11.2999	11.1272	11.3656	11.353	11.5893	11.384	11.3025
EGR52203	119607	119607	GL985056	+	622697	624829	1.53444	0.00479563	0.118372	1	-1.0046	0.166979	-0.648814	0.685132	-0.407771	1	0.0520202	1	0.166558	1	0.189361	1	0.241514	1	-0.486178	1	0.0256213	1	0.218782	1	-0.0259725	1	-0.08705	1	0.0596033	1	0.053617	1	8.59102	8.76689	9.44486	9.53152	8.75408	8.64706	9.235	9.28031	8.76151	8.83559	9.34246
EGR52710	1751	1751	GL985056	-	625622	627906	0.485728	1	0.347964	1	-1.0912	0.163986	0.256867	1	0.573633	0.764027	0.0802523	1	0.023826	1	-0.677488	0.469324	-0.319401	1	-0.350977	1	0.296086	1	0.373604	1	-0.0292069	1	0.176154	1	-0.0589565	1	-0.088076	1	13.5696	13.7007	14.108	13.6099	13.075	13.5199	13.9511	13.9171	13.1991	13.205	13.912
EGR52711	54991	54991	GL985056	-	631084	632276	1.09846	0.0371003	0.343829	1	-0.846807	0.229096	-0.595445	0.744777	-0.547447	0.774114	0.155195	1	0.331482	1	0.0604744	1	0.08372	1	-0.18465	1	0.248789	1	-0.147888	1	-0.128079	1	-0.273489	1	0.125648	1	0.275948	1	10.033	10.0366	9.91605	9.82697	10.5822	10.1085	9.86154	9.93667	10.0375	9.99035	9.89668
EGR52204	54283	54283	GL985056	+	633593	638312	-0.430118	1	-0.286192	1	0.23013	1	0.485507	1	0.373276	1	-0.171282	1	-0.110656	1	-0.091041	1	-0.367479	1	-0.214759	1	0.226873	1	0.355121	1	-0.155368	1	0.0025898	1	0.0966756	1	0.0561768	1	11.4445	11.0662	10.9602	10.7873	11.015	11.0048	10.8609	10.678	11.1716	11.1065	10.976
EGR52712	53721	53721	GL985056	-	638597	639529	-0.845145	0.0518454	0.0838089	1	0.36587	1	0.395036	1	0.226292	1	-0.10348	1	-0.109467	1	-0.0131422	1	-0.639556	0.17649	0.314718	1	0.0592901	1	0.265544	1	-0.118658	1	-0.0234062	1	0.214463	1	-0.0723629	1	10.7194	10.428	10.1538	10.2112	10.4469	10.3782	10.1092	10.1046	10.5825	10.4653	10.3114
EGR52205	53302	53302	GL985056	+	640268	641571	2.49433	1.28761e-15	-0.643075	0.567295	-0.490544	1	-1.36035	0.00102769	-1.70407	6.97249e-17	0.138145	1	0.610668	0.452684	0.955122	0.0023789	0.367089	1	-0.688042	0.193953	0.087364	1	0.233785	1	-0.0517804	1	-0.43687	1	0.230562	1	0.258229	1	9.04903	9.21281	8.89246	9.24404	10.2777	9.20048	8.60526	8.75164	9.51178	9.56271	9.01611
EGR52206	53103	53103	GL985056	+	641965	643986	-0.612247	0.398117	0.0823162	1	0.209165	1	0.320973	1	0.221137	1	-0.077658	1	-0.0394972	1	-0.103962	1	-0.470562	1	0.408431	1	-0.00124326	1	0.063382	1	-0.0998404	1	-0.0685955	1	0.0962131	1	0.0722522	1	11.0462	10.9605	10.6829	10.6848	10.8919	11.0007	10.6966	10.7365	10.9513	10.8953	10.7189
EGR52207	119609	119609	GL985056	+	644945	646508	0.268948	1	1.31466	4.83987e-05	-1.46688	1.45775e-06	-0.116473	1	0.358793	1	-0.44707	1	0.269612	1	-0.181176	1	-0.561552	0.594648	0.443655	1	0.20049	1	-0.0823933	1	-0.143895	1	0.132684	1	0.185784	1	-0.174476	1	12.4187	12.1294	12.144	11.757	12.0903	12.3295	11.885	11.7775	12.2712	12.181	12.3405
EGR52208	73689	73689	GL985056	+	647059	648486	0.0507841	1	-0.012675	1	-0.259088	1	0.221137	1	0.239622	1	-0.106265	1	-0.0792557	1	-0.0541276	1	0.161254	1	-0.181977	1	-0.0446511	1	0.0652852	1	-0.00549042	1	0.0979287	1	0.0456685	1	-0.138139	1	10.379	10.2935	10.2694	10.2515	10.2399	10.3779	10.3358	10.3027	10.2726	10.3145	10.316
EGR52209	73690	73690	GL985056	+	649540	651345	-0.232077	1	0.0328952	1	0.29849	1	-0.0992195	1	0.220482	1	-0.103587	1	-0.0584661	1	-0.0583751	1	-0.0277702	1	-0.0203795	1	0.0356082	1	0.0124204	1	0.000401061	1	0.10813	1	-0.0230839	1	-0.0855108	1	11.1886	10.9522	11.0019	10.8596	11.0119	10.991	11.0107	10.8626	11.1593	11.0313	10.8621
EGR52713	43770	43770	GL985056	-	651757	652759	-0.166164	1	-0.270133	1	0.544171	0.857909	-0.108185	1	0.114658	1	-0.160425	1	-0.138536	1	0.184388	1	0.171034	1	-0.202737	1	-0.0463167	1	0.0778078	1	-0.058319	1	0.11397	1	-0.0449899	1	-0.0105572	1	8.77402	8.58024	8.47581	8.68847	8.65033	8.63635	8.5146	8.51227	8.7168	8.71146	8.54565
EGR52210	119614	119614	GL985056	+	658156	662678	0.336477	1	-0.367029	1	-1.15166	6.05856e-05	1.18189	2.83329e-05	0.323495	1	0.25646	1	-0.0450747	1	-0.534986	0.709896	-0.0407936	1	-0.13558	1	-0.0267106	1	0.202803	1	0.238926	1	0.108583	1	-0.219255	1	-0.128308	1	13.4617	13.895	14.3582	13.6709	13.3278	13.7938	14.4597	14.0742	13.6377	14.0419	14.2931
EGR52714	73697	73697	GL985056	-	663716	665221	-0.267128	1	0.555604	0.713605	-0.522737	0.880669	0.233793	1	0.325056	1	0.0515877	1	0.0581099	1	-0.434388	1	-0.169459	1	0.349906	1	0.0308106	1	-0.210958	1	-0.111667	1	0.184043	1	0.0915601	1	-0.163856	1	13.2078	12.9599	12.9147	12.6641	12.7724	12.7128	12.6652	12.7246	12.7518	12.641	12.9064
EGR52715	119616	119616	GL985056	-	672745	674599	-0.73889	0.420989	0.49009	1	-0.46634	1	0.715097	0.469323	0.939839	0.0102954	0.0590652	1	-0.17707	1	-0.821842	0.0607854	-0.945969	0.00928946	0.590223	0.598801	0.160081	1	0.195212	1	-0.0436985	1	0.272696	1	-0.0223132	1	-0.206697	1	12.4673	12.3282	12.697	12.0394	11.8728	12.2976	12.829	12.5743	12.2825	12.1216	12.7008
EGR52211	21166	21166	GL985056	+	676444	678152	0.402429	1	0.0779809	1	-0.609467	0.471029	0.128896	1	0.131019	1	0.0202945	1	0.111791	1	-0.263019	1	-0.352968	1	0.266956	1	0.0930286	1	-0.00700436	1	-0.0533271	1	-0.031349	1	0.0976834	1	-0.0129972	1	11.1684	11.0748	11.1861	11.0917	11.0345	11.0124	11.0627	11.2138	11.0033	11.0294	11.1681
EGR52212	54195	54195	GL985056	+	678629	680081	1.0293	0.00879259	0.789124	0.152025	-1.88364	6.28458e-12	0.0653483	1	0.227624	1	0.035657	1	-0.0772927	1	-0.185879	1	0.424414	1	0.0435982	1	-0.27397	1	-0.194028	1	-0.0775945	1	0.188391	1	0.013909	1	-0.124674	1	11.3258	11.4356	12.066	11.5126	11.1253	11.3573	12.0616	11.567	11.1116	11.2863	11.9881
EGR52213	102554	102554	GL985056	+	681628	682192	0.202853	1	0.286439	1	-0.230677	1	-0.258595	1	-0.0457056	1	-0.0456952	1	0.0502832	1	0.0412174	1	-0.141941	1	0.2866	1	-0.0885026	1	-0.056043	1	-0.13243	1	-0.146272	1	0.124082	1	0.154721	1	9.71216	9.54458	9.48087	9.39457	9.68388	9.51676	9.39414	9.3178	9.62828	9.54259	9.5757
EGR52716	102555	102555	GL985056	-	682754	684296	0.479907	1	-0.820159	0.103761	-0.0515579	1	0.391538	1	0.19426	1	0.397901	1	-0.153917	1	-0.438181	1	-0.254308	1	-0.155755	1	0.1838	1	0.225939	1	0.0115408	1	-0.120303	1	0.0889288	1	0.0198048	1	10.4756	10.4208	10.2682	10.4157	10.3166	10.1363	10.3287	10.664	10.4997	10.4708	10.4093
EGR52214	53027	53027	GL985056	+	687045	688343	0.756213	0.0448819	0.292028	1	-0.192566	1	-0.853878	0.00717057	-0.144581	1	0.166258	1	0.115036	1	-0.137101	1	0.642498	0.0526991	-0.145163	1	-0.109313	1	-0.387652	1	0.0440637	1	-0.0559206	1	0.00283336	1	0.00895153	1	11.8392	11.6958	11.2718	11.2723	12.1697	11.8157	11.4152	11.569	11.5315	11.5081	11.3144
EGR52215	1766	1766	GL985056	+	694005	695240	0.269922	1	0.100489	1	-0.419268	1	0.0489803	1	-0.102645	1	-0.0164927	1	0.313684	1	-0.194533	1	0.133891	1	0.0171998	1	-0.103401	1	-0.0477136	1	0.045159	1	-0.0891236	1	0.160103	1	-0.116077	1	9.86975	10.0062	10.3723	10.358	9.92551	10.0091	10.1605	10.4759	9.98012	10.0724	10.1072
EGR52717	73706	73706	GL985056	-	695933	696798	0.850374	0.137542	1.23441	0.00184085	-1.45517	4.69938e-05	-0.629721	0.585516	-0.0401883	1	-0.160739	1	0.155552	1	0.0455382	1	0.11847	1	0.499449	1	-0.271928	1	-0.345844	1	-0.0484784	1	0.00674088	1	-0.0277924	1	0.0695515	1	9.39661	9.45008	10.1406	9.81108	9.32578	9.46372	9.9468	9.66774	9.44142	9.38929	9.89014
EGR52216	102559	102559	GL985056	+	697295	698986	-0.233616	1	0.275333	1	-0.0389949	1	-0.00368272	1	0.155279	1	-0.173392	1	0.0858812	1	-0.0672257	1	-0.384605	1	-0.142534	1	0.29016	1	0.236724	1	-0.124392	1	0.119976	1	0.0529708	1	-0.0485516	1	10.664	10.4136	10.4459	10.1814	10.2382	10.214	10.0841	9.92824	10.4031	10.0866	10.331
EGR52217	54330	54330	GL985056	+	700750	702552	0.39764	1	0.998219	0.0413189	-1.62824	3.54781e-06	0.233051	1	0.474505	1	-0.192559	1	-0.146478	1	-0.135639	1	0.488562	1	-0.144637	1	-0.13752	1	-0.206257	1	-0.123916	1	0.147594	1	0.00407067	1	-0.0277384	1	9.13534	8.89086	9.20334	8.88992	8.9298	9.10756	9.41431	9.06818	9.01995	8.95453	9.40559
EGR52718	102561	102561	GL985056	-	702993	704459	0.100987	1	0.0890677	1	-0.392642	1	0.20324	1	0.381467	1	-0.00842767	1	-0.237217	1	-0.136029	1	-0.0251039	1	-0.286709	1	0.138997	1	0.172636	1	0.307473	1	-0.183443	1	0.378089	1	-0.502426	0.992796	5.72673	5.6995	5.63956	5.63796	5.60979	5.82515	5.91913	5.8225	5.82619	5.66629	5.97293
EGR52719	102562	102562	GL985056	-	705113	705876	0.508189	0.990062	-0.174739	1	-0.566198	0.922512	0.232487	1	-0.587193	0.827905	-0.179374	1	0.467073	1	0.299617	1	-0.426687	1	0.0608115	1	0.468829	1	-0.103168	1	-0.25162	1	-0.163557	1	0.492645	1	-0.0768373	1	2.75134	2.77356	3.08283	3.41666	2.9171	2.80068	2.87251	3.21962	3.19896	3.08619	3.08964
EGR52720	119619	119619	GL985056	-	709065	710446	0.492975	1	1.8545	1.94797e-05	1.20429	0.028491	-3.54928	1.52747e-17	-0.247898	1	-0.480469	1	-0.318437	1	1.04715	0.00759193	0.682442	0.318604	0.202468	1	0.213778	1	-1.09727	0.00391814	-0.368081	1	0.0509635	1	-0.0412235	1	0.357959	1	9.61875	8.93376	7.79303	7.79624	9.57081	9.05191	7.80103	7.11995	7.68423	7.85915	7.78115
EGR52721	119620	119620	GL985056	-	715707	717390	-0.51283	0.953285	-0.0501621	1	0.475411	1	0.0872977	1	-0.0671905	1	0.0261102	1	-0.164703	1	0.205766	1	-0.204746	1	0.269557	1	-0.297754	1	0.23282	1	0.0125906	1	-0.181383	1	-0.235855	1	0.404689	1	8.88685	8.96968	9.17784	9.13506	8.9408	8.96346	9.29912	9.01299	8.9427	8.89866	9.02012
EGR52218	53900	53900	GL985056	+	719955	721498	0.64521	0.887091	1.31728	0.404952	-3.90755	0.000161083	1.94971	0.150966	1.00321	0.401699	0.650702	0.793668	0.394358	1	-2.04875	0.0075189	-0.591131	0.860443	1.07589	0.238069	-0.249712	1	-0.235015	1	1.07179	0.359889	1.04866	0.366521	0.0783183	1	-2.19796	0.00558266	1.75558	1.7767	2.18019	1.70265	1.65023	1.71096	2.17549	2.45759	1.67512	1.77466	2.34263
EGR52722	73708	73708	GL985056	-	726269	727003	0.982305	0.0672297	0.72056	0.402655	-1.9163	7.67409e-08	0.214111	1	0.0576404	1	-0.0219088	1	0.442889	1	-0.478691	1	-0.0719767	1	0.00130958	1	0.074941	1	-0.0041819	1	0.136721	1	0.215583	1	-0.161742	1	-0.190561	1	13.5146	13.7042	14.288	13.6672	13.5114	13.773	14.0369	14.0053	14.0562	13.83	14.1025
EGR52219	102567	102567	GL985056	+	728886	730848	-0.238832	1	1.21626	0.133507	-2.57124	1.15782e-05	1.59392	0.0381205	0.348783	1	-0.294643	1	0.974158	0.085482	-1.02801	0.0883296	-0.856771	0.181414	0.215519	1	0.609796	0.689754	0.0319001	1	0.313602	1	-0.0833335	1	0.214037	1	-0.444265	1	5.42452	5.25821	5.75403	4.86599	5.07217	5.30687	5.04905	5.27078	5.66232	5.06308	5.73631
EGR52723	53972	53972	GL985056	-	739383	741065	-1.31049	0.0377541	-0.272085	1	1.20358	0.0728135	0.379034	1	0.801206	0.180783	-0.499814	1	-0.0682189	1	-0.23279	1	-0.811244	0.167574	-0.0730219	1	0.378056	1	0.505789	0.979861	-0.309755	1	0.109632	1	0.315877	1	-0.115684	1	10.1154	9.3253	8.97715	8.96794	9.30552	9.44452	8.81136	8.90465	9.53464	9.49481	8.96706
EGR52220	21168	21168	GL985056	+	744432	746038	0.247563	1	-0.324107	1	0.31021	1	-0.23334	1	0.0519357	1	-0.0790391	1	0.0702496	1	-0.0431097	1	0.29766	1	-0.235842	1	-0.0256506	1	-0.0360938	1	-0.00209931	1	-0.177275	1	0.0190535	1	0.160345	1	10.421	10.2949	10.1285	10.28	10.3656	10.3308	10.0626	10.2868	10.3704	10.3791	10.0595
EGR52724	119623	119623	GL985056	-	746603	749069	-1.36707	1.07553e-07	-0.243892	1	0.56705	0.684093	1.0433	0.00172813	0.579993	0.394191	-0.151752	1	-0.0623003	1	-0.365621	1	-0.97507	6.6365e-07	0.149425	1	0.346457	1	0.478871	1	-0.187248	1	-0.013779	1	0.199689	1	0.00142038	1	10.3137	9.93484	9.70018	9.54461	9.7385	9.84775	9.56135	9.59342	10.1444	9.95337	9.77903
EGR52221	119624	119624	GL985056	+	749681	751387	2.20667	2.24629e-06	-0.740095	0.51404	0.517682	0.962174	-1.98395	0.000304766	-1.43297	2.4479e-05	0.599118	0.66734	0.0874259	1	0.746265	0.304101	0.575793	0.707233	-0.0724871	1	-0.139088	1	-0.364144	1	-0.382173	1	-0.0385143	1	0.240332	1	0.180519	1	4.39679	4.65824	4.82368	5.08201	5.21673	4.42931	4.85702	4.76767	4.77314	4.99828	4.73328
EGR52222	102572	102572	GL985056	+	751600	752188	0.529032	0.9053	-0.510307	0.966316	0.0342482	1	-0.0538097	1	-0.415606	1	0.409627	1	0.0398251	1	-0.0337118	1	-0.445338	1	0.13281	1	0.0951925	1	0.217226	1	0.058653	1	-0.222125	1	0.0271457	1	0.136389	1	8.63216	8.90176	8.65983	8.64495	8.8285	8.55935	8.55826	8.60017	8.83088	8.78822	8.72307
EGR52725	21170	21170	GL985056	-	752286	753276	-1.68409	6.0637e-08	0.83924	0.120712	0.00219442	1	0.842996	0.11709	0.815658	0.0123728	-0.182006	1	-0.0578257	1	-0.575757	0.548743	-0.685967	0.140635	0.815378	0.0124641	0.147649	1	-0.276739	1	-0.0287935	1	0.0618123	1	0.190804	1	-0.223942	1	15.9471	15.2707	14.6748	14.5722	15.3425	15.3508	14.6724	14.8691	15.511	15.0332	14.8707
EGR52223	119626	119626	GL985056	+	753537	754821	-1.40647	3.11419e-06	0.549789	0.797877	0.137509	1	0.719276	0.260059	0.597435	0.385288	-0.169517	1	0.0150049	1	-0.442873	1	-0.713557	0.0571035	0.792527	0.00916104	0.0754825	1	-0.154323	1	-0.0444366	1	0.0531691	1	0.21926	1	-0.228068	1	15.34	14.8414	14.5134	14.4216	14.9076	14.9234	14.4776	14.6586	15.1767	14.7981	14.6724
EGR52224	73722	73722	GL985056	+	755456	757225	0.724149	0.318251	-0.534576	0.877874	0.71099	0.34978	-0.900635	0.0797281	-0.487604	1	0.0428545	1	0.0760681	1	0.36879	1	0.292564	1	-0.369317	1	-0.0215032	1	0.0982764	1	-0.0356993	1	-0.161743	1	0.123036	1	0.0743774	1	10.126	10.1348	9.98042	10.3304	10.3815	10.0457	9.87307	10.0336	10.1818	10.2001	9.91563
EGR52726	53437	53437	GL985056	-	757600	759182	-0.384844	1	-0.463707	1	0.14508	1	0.703484	0.460061	0.205016	1	0.0608431	1	-0.139849	1	-0.126081	1	-0.0591493	1	-0.214873	1	0.099204	1	0.174626	1	0.00926633	1	0.16714	1	0.119352	1	-0.295849	1	10.8167	10.7075	10.5113	10.6217	10.7252	10.7096	10.6412	10.7436	10.6943	10.6957	10.657
EGR52727	43802	43802	GL985056	-	759741	761061	0.471866	1	0.598957	0.579963	-0.920868	0.0186728	-0.149316	1	-0.0700947	1	0.0469802	1	0.213998	1	-0.190926	1	0.353347	1	0.0742596	1	-0.145406	1	-0.281895	1	0.0592462	1	0.0909834	1	0.12384	1	-0.274199	1	12.8783	12.742	12.7025	12.4654	12.9508	12.7378	12.5888	12.6108	12.584	12.5417	12.5973
EFTRET00000000094	EFTRET00000000094	EFTRET00000000094	GL985056	+	761646	761730	-0.181283	1	1.47901	0.251412	-1.70299	0.128397	0.405246	1	0.559736	0.908636	-0.525625	0.960152	-0.34647	1	0.312323	1	0.435326	1	0.543073	0.928912	-0.238546	1	-0.740224	0.652948	-0.184578	1	0.400685	1	0.265645	1	-0.48166	1	2.16903	2.04963	2.73051	2.13608	2.0274	2.19031	2.92768	2.07625	2.15346	2.22962	2.81787
EGR52225	1777	1777	GL985056	+	762455	763102	0.958898	0.075599	0.451722	1	-0.667257	0.514861	-0.743821	0.347721	-0.254748	1	0.0856599	1	-0.223165	1	0.392283	1	-0.378314	1	0.269725	1	-0.0471439	1	0.1555	1	-0.0397964	1	-0.0186904	1	0.068142	1	-0.00962826	1	9.73424	10.0544	10.2667	10.327	9.87252	9.98955	10.3891	10.0513	9.79446	9.81965	10.4772
EGR52728	102579	102579	GL985056	-	763770	766574	-0.451438	1	0.121924	1	0.0879596	1	0.242102	1	0.523457	0.797879	0.0811097	1	-0.292286	1	-0.312408	1	0.22809	1	0.181146	1	-0.23497	1	-0.174089	1	0.082387	1	0.106133	1	-0.170952	1	-0.0175994	1	12.3141	12.0735	12.1084	11.9227	12.052	12.0955	12.3715	12.1939	12.1492	12.1584	12.1336
EGR52226	21174	21174	GL985056	+	767149	768965	-0.879154	0.0668649	-0.0814895	1	1.90692	2.90929e-11	-0.944808	0.0374219	0.337369	1	0.0164629	1	-0.495422	1	0.141164	1	0.342538	1	0.107073	1	-0.199394	1	-0.250118	1	-0.00918589	1	0.103517	1	-0.255466	1	0.161027	1	8.58955	8.08705	7.92426	8.69097	8.61499	8.3197	8.44322	8.84592	8.57759	8.44329	8.00577
EGR52729	102581	102581	GL985056	-	769733	771312	0.680837	0.207464	0.36677	1	-0.463942	1	-0.583635	0.562174	-0.0863373	1	0.0046463	1	0.158731	1	-0.076948	1	0.444297	1	-0.12332	1	-0.0890693	1	-0.231826	1	0.0382139	1	0.0990458	1	-0.138018	1	0.000711333	1	12.2005	12.1526	12.5065	12.2686	12.2023	12.0974	12.3502	12.2573	11.9981	12.0077	12.1757
EGR52730	102582	102582	GL985056	-	773090	774406	-0.473738	1	-0.523799	0.946494	1.45013	0.00731741	-0.452076	1	0.0820949	1	0.0517794	1	-0.632097	0.51845	0.497948	1	0.753608	0.214266	-0.467987	1	-0.014936	1	-0.270772	1	-0.0335522	1	0.367062	1	-0.106594	1	-0.226886	1	9.68359	9.21847	9.19625	9.92588	9.78953	9.33518	9.75579	9.75771	9.84779	9.66268	9.3406
EGR52731	54393	54393	GL985056	-	780928	781886	-0.275074	1	-0.515556	0.956767	0.3756	1	0.414738	1	-0.0723412	1	-0.135381	1	0.107149	1	0.100561	1	-0.274923	1	-0.239464	1	0.376357	1	0.13782	1	-0.147782	1	0.022843	1	0.144216	1	-0.0192111	1	7.8293	7.49002	7.31731	7.4914	7.88509	7.59694	7.267	7.43703	7.99329	7.72756	7.48227
EGR52227	21176	21176	GL985056	+	782736	783882	-1.7261	2.10842e-08	0.0301189	1	0.576636	0.729169	1.11899	0.00790569	0.676739	0.160349	-0.299736	1	-0.0603456	1	-0.316311	1	-1.06285	9.83899e-06	0.404466	1	0.337307	1	0.320959	1	-0.250417	1	0.149691	1	0.256164	1	-0.15537	1	10.2928	9.64822	9.2726	9.07089	9.6168	9.64539	9.12295	9.06109	9.943	9.74425	9.4414
EGR52228	52979	52979	GL985056	+	794243	797571	0.126587	1	0.0520621	1	0.308841	1	-0.486633	1	0.157999	1	-0.15288	1	-0.124905	1	0.119535	1	1.05261	0.00219648	-0.549041	0.785934	-0.216345	1	-0.286995	1	0.206629	1	0.0617077	1	-0.309845	1	0.0413835	1	9.79123	9.5212	9.49459	9.66507	9.83277	9.76181	9.72164	9.73176	9.57153	9.61095	9.39174
EGR52732	53282	53282	GL985056	-	798749	799408	0.467343	1	1.89915	0.165251	-1.23979	0.49126	-1.12849	0.565348	-1.04875	0.350667	0.0081687	1	0.067554	1	0.97339	0.45363	-1.24787	0.190608	0.790141	0.615201	-0.0829375	1	0.541466	0.947819	-0.298601	1	-0.0583104	1	0.61226	0.852752	-0.254181	1	1.25538	1.21318	1.29761	1.23887	1.46912	1.19056	1.26238	1.10034	2.09801	1.51167	1.36717
EGR52733	73733	73733	GL985056	-	800538	802569	-0.0278641	1	-0.3499	1	0.288903	1	0.0883632	1	0.0580256	1	-0.0308773	1	-0.0405088	1	0.0135254	1	-0.142574	1	-0.161552	1	0.16785	1	0.136045	1	-0.031605	1	0.0595758	1	-0.00676139	1	-0.0212275	1	12.7752	12.5937	12.6904	12.632	12.6409	12.5198	12.6219	12.5284	12.8193	12.6106	12.5939
EGR52229	119633	119633	GL985056	+	803043	805412	-0.419853	1	-0.343357	1	0.118634	1	0.644846	0.175994	0.299801	1	0.11597	1	-0.168746	1	-0.247264	1	-0.0495574	1	0.0433931	1	-0.072667	1	0.0788062	1	0.0848964	1	0.0579586	1	-0.0390523	1	-0.103892	1	11.3818	11.4029	11.4306	11.4972	11.33	11.4663	11.6774	11.7959	11.3368	11.4245	11.5015
EGR52734	54202	54202	GL985056	-	806078	807844	0.990832	0.118936	0.927208	0.17508	-1.8294	2.42388e-05	-0.0884719	1	0.1333	1	-0.329918	1	0.280862	1	-0.0841194	1	-0.0947279	1	-0.0205207	1	0.0878492	1	0.0273181	1	-0.258678	1	-0.042939	1	0.491877	1	-0.19018	1	9.82414	9.65205	10.0305	9.61264	9.66513	9.79249	9.83099	9.59643	9.60781	9.63867	10.145
EGR52735	54458	54458	GL985056	-	808749	810291	-0.181518	1	0.0354618	1	0.603219	0.551194	-0.456874	1	-0.00465015	1	0.0500233	1	-0.245746	1	0.200226	1	-0.122018	1	0.168926	1	-0.0742611	1	0.0273707	1	-0.0569487	1	-0.0549891	1	0.124226	1	-0.0123967	1	9.36961	9.21334	9.00255	9.33482	9.45718	9.26577	9.2362	9.2917	9.28162	9.22613	9.14105
EGR52230	43814	43814	GL985056	+	810935	811762	-1.25162	0.000554762	0.725184	0.300947	-0.0115055	1	0.538219	0.860742	0.658569	0.207047	-0.148456	1	-0.0682572	1	-0.441796	1	-0.490294	1	0.715939	0.0857814	0.00490442	1	-0.230326	1	-0.116315	1	0.137678	1	0.203996	1	-0.225435	1	16.223	15.6494	15.2456	15.1111	15.7394	15.7129	15.2541	15.3338	15.8554	15.5714	15.488
EGR52231	43817	43817	GL985056	+	815324	817662	0.871965	0.129049	-0.354763	1	0.418141	1	-0.935378	0.0759899	-0.269508	1	0.0913186	1	-0.166438	1	0.344691	1	0.65363	0.277912	-0.240779	1	-0.172534	1	-0.240164	1	0.0615968	1	-0.0849782	1	-0.0800255	1	0.103461	1	11.2677	11.2978	11.2741	11.8456	11.4035	11.206	11.3449	11.5789	11.1751	11.2976	11.216
EGR52232	102593	102593	GL985056	+	818838	820125	0.0905014	1	0.257475	1	-0.280382	1	-0.0680578	1	0.178342	1	-0.231672	1	0.101442	1	-0.0475787	1	-0.0133163	1	-0.097915	1	0.145865	1	-0.0345532	1	-0.0796364	1	0.0828638	1	0.154349	1	-0.157603	1	11.8194	11.343	11.1277	11.0678	11.3746	11.1889	10.771	10.8099	11.3175	11.094	11.1254
EGR52736	54541	54541	GL985056	-	820876	824687	-0.481332	1	-0.450636	1	0.426107	1	0.505743	0.96344	0.120914	1	0.0715778	1	-0.149062	1	-0.043482	1	-0.301032	1	0.0881118	1	0.00895531	1	0.20376	1	-0.0369134	1	0.0329591	1	-0.0706382	1	0.0746586	1	12.2962	12.3477	12.2027	12.2649	12.2491	12.332	12.3292	12.3223	12.3655	12.4446	12.2867
EGR52233	53381	53381	GL985056	+	828871	834528	0.512117	0.960055	-0.284733	1	-0.516794	0.944627	0.288858	1	0.0627857	1	-0.126611	1	0.0566989	1	0.00725711	1	0.212326	1	-0.444583	1	0.120093	1	0.111915	1	-0.0225806	1	0.107572	1	-0.18096	1	0.0959542	1	12.0206	11.9906	12.2392	12.073	11.9043	11.999	12.1218	11.9922	11.8141	11.9642	12.0953
EGR52234	21181	21181	GL985056	+	835206	836954	0.757552	0.0548001	-0.101324	1	-0.401062	1	-0.255673	1	0.0455024	1	0.185806	1	-0.179157	1	-0.051985	1	0.0300839	1	0.0907081	1	-0.018242	1	-0.102618	1	0.0466163	1	-0.0408317	1	-0.173248	1	0.167363	1	11.2437	11.4268	11.6771	11.4821	11.1244	11.2155	11.6929	11.4131	11.1812	11.1541	11.5084
EGR52235	53495	53495	GL985056	+	839649	840767	0.699333	0.659337	0.546483	0.91811	-1.24061	0.101043	-0.00538314	1	0.00896649	1	-0.432578	1	0.262555	1	0.160854	1	-0.294974	1	-0.450222	1	0.264597	1	0.480202	1	0.151395	1	0.0847167	1	-0.00479977	1	-0.231284	1	10.2795	10.5572	11.5498	11.385	10.3795	10.9423	11.4873	11.3907	10.9583	10.8813	11.3936
EGR52236	102599	102599	GL985056	+	841459	842113	0.90436	0.041856	-0.197536	1	-0.45159	1	-0.255998	1	-0.470949	1	0.124775	1	0.184366	1	0.161951	1	-0.234266	1	-0.0616791	1	0.0173394	1	0.278536	1	0.0491266	1	-0.0947726	1	0.0191421	1	0.0266221	1	9.25842	9.45151	9.52751	9.64	9.47338	9.29398	9.3295	9.45592	9.55592	9.71495	9.53732
EGR52737	119638	119638	GL985056	-	842267	843872	0.569983	0.628797	0.103555	1	-0.112139	1	-0.560485	0.684362	-0.0850774	1	0.231653	1	0.063693	1	-0.210129	1	0.28237	1	-0.0624418	1	0.131878	1	-0.351456	1	-0.00552619	1	0.0445878	1	0.12646	1	-0.165695	1	12.1548	11.8666	11.2261	11.2998	12.1281	11.6358	11.1217	11.3465	11.6007	11.4305	11.2547
EGR52237	54171	54171	GL985056	+	845445	846808	-1.42453	0.000303366	-0.379712	1	1.65853	5.92753e-06	0.14553	1	0.102558	1	-0.0214638	1	-0.213833	1	0.132563	1	-0.597328	0.522132	0.227647	1	0.0240676	1	0.34553	1	-0.142969	1	-0.112209	1	0.127634	1	0.127531	1	8.21731	8.25997	7.94691	8.24503	8.24876	8.37721	8.17912	8.25853	8.31741	8.323	8.01254
EGR52238	73749	73749	GL985056	+	847683	849786	0.0459695	1	-0.497729	1	0.109388	1	0.342598	1	-0.0191263	1	0.262227	1	-0.226556	1	-0.0168421	1	0.0205966	1	-0.111683	1	-0.091462	1	0.182332	1	0.138655	1	-0.0579236	1	-0.103882	1	0.0230437	1	11.1677	11.4488	11.5491	11.5909	11.343	11.4526	11.8777	11.7783	11.378	11.4243	11.5898
EGR52738	102603	102603	GL985056	-	850010	850596	-0.434263	1	0.533514	0.848042	0.0388967	1	-0.138269	1	0.129318	1	-0.181286	1	0.00242663	1	0.0495279	1	-0.303448	1	0.497658	1	-0.0305514	1	-0.163643	1	-0.0932909	1	-0.0840983	1	0.276376	1	-0.0989377	1	9.34694	9.09644	9.04257	9.2777	9.26444	9.22015	9.04695	9.25529	9.33642	9.13863	9.18153
EGR52239	54285	54285	GL985056	+	851728	852304	-0.425203	1	-0.24777	1	0.476142	1	0.196364	1	-0.0877181	1	-0.160893	1	0.0415485	1	0.207229	1	-0.229382	1	0.275237	1	0.0947587	1	-0.140618	1	-0.222178	1	0.0932161	1	0.228571	1	-0.0994771	1	8.69908	8.47254	8.25949	8.58869	8.65679	8.479	8.14392	8.35842	8.54309	8.64058	8.43421
EGR52240	53220	53220	GL985056	+	854187	855218	1.55927	3.59002e-06	-1.35241	0.000236963	0.337138	1	-0.544389	0.85058	-1.21123	1.31994e-07	0.518582	0.891181	0.0956449	1	0.59698	0.475084	0.0113091	1	-0.540992	0.763545	0.197732	1	0.331603	1	0.13778	1	-0.130446	1	0.0425969	1	-0.0498421	1	7.83821	8.16386	8.30984	8.80829	8.58685	7.87555	8.26513	8.43831	8.72401	8.6132	8.4253
EGR52739	71284	71284	GL985056	-	855655	856202	1.03913	0.00694131	0.419303	1	-0.43211	1	-1.02614	0.0105724	-0.457116	1	-0.0541263	1	0.265483	1	0.245793	1	0.501802	0.987569	0.0356495	1	-0.288025	1	-0.249142	1	0.00918214	1	-0.0709567	1	0.114977	1	-0.0531152	1	9.26238	9.32212	9.55573	9.55324	9.53689	9.33732	9.36373	9.37796	9.23775	9.31178	9.42522
EGR52241	43831	43831	GL985056	+	857454	861900	0.794898	0.370853	-0.202131	1	-0.152157	1	-0.440094	1	-0.0317362	1	0.0357376	1	-0.231832	1	0.227734	1	0.642993	0.452278	-0.442937	1	-0.0658183	1	-0.134168	1	0.00702501	1	0.0396298	1	-0.140135	1	0.0934482	1	12.2545	12.1643	12.2205	12.2446	12.3304	12.1969	12.4295	12.1512	12.1027	12.1973	12.2927
EGR52740	102607	102607	GL985056	-	865018	865948	0.464346	1	1.36534	0.0133316	-1.44116	0.00709961	-0.388713	1	0.303714	1	-0.505819	0.977011	0.231911	1	-0.029263	1	-0.0673989	1	-0.174404	1	0.19999	1	0.041539	1	-0.176791	1	0.520645	0.918537	-0.117712	1	-0.225851	1	12.4368	12.3418	13.1014	13.3741	11.977	12.362	12.6308	13.0552	12.6211	12.7908	12.916
EGR52242	54852	54852	GL985056	+	876612	877511	0.353438	1	0.5689	0.681291	-1.38463	1.40358e-07	0.462862	1	0.124335	1	0.053688	1	0.239233	1	-0.417525	1	0.20811	1	0.159959	1	-0.180855	1	-0.187013	1	-0.0277216	1	0.0143277	1	-0.0419413	1	0.0552665	1	10.5182	10.5038	10.7616	10.4204	10.5921	10.6237	10.7587	10.8402	10.6873	10.5533	10.6654
EGR52741	119642	119642	GL985056	-	877647	879249	0.235339	1	0.391246	1	-0.957078	0.12224	0.329121	1	0.387367	1	0.137726	1	0.0723615	1	-0.596981	0.570595	-0.495939	1	0.377194	1	0.00725264	1	0.111395	1	-0.14281	1	0.180485	1	0.0198573	1	-0.0574451	1	11.2866	11.4638	11.8535	11.3049	10.7681	11.0962	11.5047	11.4193	10.7188	10.8265	11.5525
EGR52742	73760	73760	GL985056	-	882428	884722	0.586047	0.786764	1.09777	0.0600901	-2.83578	1.86842e-13	1.15206	0.0406037	0.87022	0.0437372	0.291574	1	-0.4322	1	-0.72964	0.211464	-0.0200299	1	0.0830067	1	-0.0356308	1	-0.0274603	1	-0.0176325	1	0.45815	1	-0.336013	1	-0.104645	1	11.6607	11.6968	12.393	11.4501	11.1407	11.5422	12.7151	11.9147	11.0693	11.2638	12.4619
EGR52243	102612	102612	GL985056	+	889527	891713	-0.0220936	1	-0.207737	1	-0.199277	1	0.429586	1	0.203498	1	0.154737	1	-0.29523	1	-0.0633785	1	0.257646	1	-0.266047	1	-0.0460667	1	0.0543017	1	0.0244007	1	0.0778078	1	-0.161153	1	0.0588374	1	10.0834	10.1319	10.3903	10.2634	10.1634	10.247	10.8158	10.5075	10.223	10.2429	10.4429
EGR52743	73764	73764	GL985056	-	892426	893992	0.96315	0.214355	-0.569367	0.852353	-0.478215	1	0.084458	1	-0.0222877	1	0.0837669	1	-0.401878	1	0.340278	1	0.579558	0.711839	-0.442611	1	-0.114686	1	-0.0225243	1	-0.054159	1	0.180434	1	-0.0823039	1	-0.0439856	1	9.74004	10.0159	10.5705	10.5097	9.81763	10.0318	10.9425	10.3476	9.64941	10.0368	10.6546
EGR52744	119645	119645	GL985056	-	895134	897922	0.480278	1	0.16534	1	0.144026	1	-0.789108	0.160947	-0.35207	1	-0.019567	1	-0.0388475	1	0.410245	1	0.493823	1	-0.421601	1	0.0430652	1	-0.115267	1	-0.145568	1	0.0399005	1	0.0677683	1	0.0379241	1	10.0512	9.89875	9.8913	9.93537	10.426	10.0505	10.0569	9.80453	10.0245	9.93048	9.95604
EGR52745	73765	73765	GL985056	-	900371	901892	-1.39577	1.29792e-08	0.409176	1	-0.0718061	1	1.05893	0.000395299	0.730971	0.0110975	-0.099622	1	0.00147433	1	-0.632887	0.144478	-0.592897	0.307086	0.473036	1	0.212039	1	-0.0919797	1	0.00564086	1	0.0120125	1	0.059132	1	-0.0769054	1	16.5132	15.9933	15.5219	15.297	16.0562	16.0974	15.5592	15.7017	16.2409	15.7753	15.6748
EGR52746	102616	102616	GL985056	-	903056	905756	-0.780705	0.456379	0.793495	0.436182	-0.508246	0.982535	0.496045	1	0.887556	0.0750003	-0.435866	1	0.162726	1	-0.614468	0.600194	0.638007	0.525869	-0.359387	1	-0.0292844	1	-0.249283	1	0.122918	1	0.177188	1	-0.0758247	1	-0.224525	1	10.5178	10.0299	10.503	10.0273	9.97392	10.338	10.4246	10.5181	10.1837	10.1392	10.2291
EGR52747	102617	102617	GL985056	-	912881	914052	-0.271822	1	-0.41965	1	0.679531	0.0774803	0.0117526	1	0.133273	1	0.167329	1	-0.142018	1	-0.158491	1	0.0122521	1	0.175289	1	-0.0679045	1	-0.119557	1	0.0453218	1	-0.078829	1	-0.0174652	1	0.0508784	1	10.7649	10.7502	10.4969	10.6163	10.6267	10.5893	10.5344	10.6651	10.5839	10.5132	10.3536
EGR52244	73769	73769	GL985056	+	919787	923086	0.147127	1	-0.288433	1	0.0497644	1	0.0917942	1	0.152722	1	0.0131055	1	-0.0503556	1	-0.115594	1	0.569156	0.581833	-0.379197	1	-0.118245	1	-0.0716188	1	0.0978907	1	-0.0692272	1	-0.0799502	1	0.0512828	1	11.9542	11.9316	11.9957	12.0316	11.9269	11.993	12.0989	12.1776	11.9676	12.0476	11.9461
EGR52245	102619	102619	GL985056	+	923570	924578	0.406965	1	0.125995	1	-0.0999638	1	-0.433245	1	-0.17915	1	-0.0338072	1	0.0163417	1	0.19668	1	0.165043	1	-0.0467482	1	-0.0355899	1	-0.0826522	1	0.0226934	1	-0.127723	1	0.169191	1	-0.0640847	1	9.74406	9.7496	9.68956	10.0248	9.82034	9.73477	9.64396	9.86919	9.79573	9.94587	9.82159
EGR52748	53343	53343	GL985056	-	925424	927565	0.573243	0.867356	0.0875809	1	-0.489044	1	-0.171175	1	0.179676	1	-0.112643	1	-0.134418	1	0.0674592	1	0.477476	1	-0.32049	1	-0.0689536	1	-0.0878287	1	-0.00813908	1	0.0223219	1	-0.0821866	1	0.0680947	1	11.6386	11.6757	11.6243	11.5839	11.4781	11.708	11.6691	11.4984	11.519	11.7073	11.6666
EGR52749	73774	73774	GL985056	-	930917	934038	-1.18797	0.00653837	1.0609	0.0266361	0.66625	0.511113	-0.537056	0.883659	0.639008	0.34109	0.253965	1	-0.50024	0.998687	-0.393465	1	0.453253	1	0.183792	1	0.0445215	1	-0.68107	0.215595	0.0129024	1	0.110812	1	-0.443021	1	0.319199	1	14.1146	13.6019	13.4251	13.6786	14.1249	13.8574	14.1726	14.3832	13.6504	13.3455	13.457
EGR52750	73778	73778	GL985056	-	937156	938379	-0.410641	1	-0.394109	1	0.172914	1	0.631842	0.423578	0.173412	1	0.181817	1	-0.177196	1	-0.178055	1	-0.0754303	1	0.264194	1	-0.164216	1	-0.0244916	1	0.0432589	1	0.0889871	1	0.0447024	1	-0.176787	1	10.4754	10.5523	10.3705	10.3547	10.3753	10.4476	10.4974	10.472	10.4874	10.6525	10.4996
EGR52751	119651	119651	GL985056	-	938831	939730	-0.142298	1	0.163425	1	-0.303061	1	0.28159	1	0.101091	1	0.0931138	1	0.220947	1	-0.414927	1	-0.0490396	1	0.275298	1	-0.0313793	1	-0.194634	1	-0.0175687	1	0.0447356	1	0.149079	1	-0.176228	1	12.4308	12.2179	12.0659	11.8548	12.2274	12.0275	11.7986	11.9896	12.2044	12.0421	12.0175
EGR52246	25225	25225	GL985056	+	940169	943478	-0.292515	1	-0.479459	1	0.123224	1	0.648147	0.32724	-0.0264056	1	0.0573904	1	0.0686471	1	-0.0993971	1	-0.316409	1	0.11099	1	-0.0191319	1	0.224436	1	-0.174854	1	0.0997693	1	0.0360736	1	0.0393753	1	10.8876	11.0976	10.9627	10.8999	10.7705	10.9215	10.7846	10.8244	10.9975	11.1801	10.9839
EGR52752	73783	73783	GL985056	-	944373	945355	-0.383137	1	0.692441	0.435801	-0.433882	1	0.1243	1	0.464499	1	-0.102923	1	-0.0600272	1	-0.301064	1	-0.315263	1	0.435238	1	-0.0912734	1	-0.0283694	1	-0.0264312	1	0.104909	1	0.020481	1	-0.0989462	1	11.0448	10.7893	10.9097	10.7425	10.4747	10.5871	10.675	10.6851	10.7943	10.607	10.8715
EGR52247	54454	54454	GL985056	+	945892	947298	0.526476	0.824129	-0.190261	1	-0.383504	1	0.0469964	1	-0.241404	1	0.121337	1	0.290198	1	-0.170083	1	-0.116164	1	0.197874	1	-0.0653201	1	-0.0164905	1	0.069707	1	0.0470373	1	-0.0850059	1	-0.0318653	1	12.2983	12.4035	12.66	12.2387	12.4238	12.2992	12.4435	12.3105	12.4145	12.3305	12.3983
EGR52753	102627	102627	GL985056	-	948071	954101	-0.0949818	1	-0.947355	0.173977	0.694403	0.554331	0.348015	1	0.0426529	1	0.0761961	1	-0.181167	1	0.0621224	1	0.240957	1	-0.4236	1	0.0305822	1	0.151884	1	0.0638411	1	0.0436444	1	-0.220133	1	0.112682	1	10.4041	10.449	10.3951	10.6052	10.486	10.512	10.6373	10.6793	10.4782	10.5964	10.3948
EGR52248	21193	21193	GL985056	+	954793	956388	1.25638	1.45961e-06	-0.408668	1	-0.353424	1	-0.494755	1	-0.657735	0.0820621	0.231296	1	-0.00556931	1	0.431952	1	0.180339	1	-0.187854	1	-0.0433357	1	0.0507829	1	-0.0330196	1	-0.175987	1	-0.0232078	1	0.232427	1	12.0114	12.26	12.4663	12.6757	12.4415	12.1498	12.5057	12.4324	12.3364	12.4841	12.5814
EGR52754	54813	54813	GL985056	-	956580	959158	-0.3965	1	-0.816505	0.0780591	0.70884	0.243233	0.503635	0.984176	0.0231222	1	0.169315	1	-0.111762	1	-0.0805375	1	-0.348544	1	-0.00532819	1	0.131937	1	0.221711	1	0.00490142	1	0.00683625	1	0.0216185	1	-0.033377	1	10.1615	10.0971	10.0977	10.0445	10.0641	9.91342	10.0892	10.0152	10.1901	10.1594	10.0722
EGR52755	73790	73790	GL985056	-	959802	960392	-0.33939	1	0.527473	0.891149	-0.366203	1	0.177923	1	0.300278	1	0.0478006	1	0.0768311	1	-0.424671	1	-0.209969	1	0.442057	1	-0.0583335	1	-0.173456	1	-0.113086	1	0.134519	1	0.11621	1	-0.137642	1	14.3338	14.061	13.8727	13.5391	13.9897	13.8896	13.6865	13.6787	13.8974	13.7877	13.8812
EGR52249	53747	53747	GL985056	+	961226	963338	-0.144465	1	0.0564403	1	0.568274	0.832665	-0.480625	1	-0.257866	1	-0.0944552	1	0.372653	1	-0.0201026	1	-0.415234	1	0.442475	1	0.0191741	1	-0.046365	1	0.0114939	1	-0.322403	1	0.304124	1	0.00684649	1	6.74865	6.99819	6.881	6.95915	6.7781	6.93521	6.53667	6.84661	6.84102	6.98244	6.80514
EGR52756	54659	54659	GL985056	-	963498	964418	0.947453	0.615892	0.94685	0.605946	0.928232	0.63702	-2.82215	0.0132631	-1.24778	0.142244	-0.314101	1	-0.527806	0.956294	2.09009	0.00255342	1.09612	0.253954	-1.27173	0.118539	-0.317037	1	0.493692	1	0.21899	1	-0.537445	0.940031	0.337618	1	-0.0193298	1	2.59549	2.68297	2.7536	3.74308	3.00031	2.69026	2.80238	2.58185	2.73788	2.90672	2.51872
EGR52757	73792	73792	GL985056	-	965778	967863	0.69126	0.324921	1.23514	0.000152095	-0.950031	0.0207806	-0.975556	0.0168336	-0.197992	1	-0.319251	1	0.118964	1	0.398123	1	0.514371	0.898	-0.092318	1	-0.115815	1	-0.305722	1	-0.0971544	1	0.274229	1	-0.0948373	1	-0.0821755	1	10.9976	10.818	10.8785	10.65	11.2187	11.1159	10.8949	10.4935	10.9444	11.2187	11.0201
EGR52250	54198	54198	GL985056	+	974606	975379	0.270162	1	-0.151998	1	-0.997469	0.0587522	0.878466	0.150498	-0.0336883	1	-0.418065	1	0.674522	0.250713	-0.222923	1	0.359707	1	-0.58936	0.55662	-0.0454145	1	0.274819	1	0.218547	1	0.132796	1	-0.0314507	1	-0.319958	1	13.8809	13.7746	14.3584	14.2925	13.9885	14.119	14.0203	14.5461	14.5611	14.5373	14.1399
EGR52758	54134	54134	GL985056	-	976736	978094	0.476632	1	-0.222467	1	0.882685	0.255995	-1.136	0.116427	-0.502703	0.988246	0.0399688	1	-0.0676781	1	0.530038	0.894416	0.631011	0.490932	-0.115509	1	-0.322855	1	-0.192496	1	-0.135209	1	0.26309	1	0.162744	1	-0.290496	1	5.86614	5.76417	5.50979	5.60566	6.3549	5.94406	5.72327	5.50031	5.86829	6.16182	5.71687
EGR52251	54583	54583	GL985056	+	979823	980745	-0.607113	0.624349	-0.578827	0.717516	1.31118	0.000148674	-0.124678	1	0.581049	0.52246	0.0851098	1	-0.48941	1	-0.176991	1	-0.205297	1	0.361656	1	-0.17472	1	0.0182493	1	0.269216	1	-0.0678695	1	0.0658706	1	-0.26727	1	8.85193	8.89983	9.23977	9.37474	8.63799	8.9842	9.71064	9.6325	8.87996	8.85602	9.22039
EGR52759	43873	43873	GL985056	-	980911	982282	-0.465619	1	-2.64602	1.81986e-05	1.86266	0.00440097	1.24918	0.117425	0.030948	1	2.18094	2.82609e-09	-1.36656	0.00165073	-0.844414	0.2112	0.127923	1	0.368065	1	-0.159231	1	-0.336784	1	0.519441	0.948074	-0.192113	1	0.0898435	1	-0.417387	1	8.51833	9.69157	12.2771	12.297	8.36512	8.54296	12.7195	12.146	8.40861	8.43762	12.0668
EGR52760	102637	102637	GL985056	-	982465	983526	1.14542	0.469845	1.49736	0.181185	-0.95952	0.450235	-1.68208	0.0531948	0.318052	1	-0.474599	1	-0.437381	1	0.593363	0.799424	0.715885	0.642945	0.278992	1	-0.351767	1	-0.64325	0.676774	0.530494	0.953796	-0.319446	1	-0.22762	1	0.0169828	1	2.66009	2.74556	3.69377	4.05915	2.6763	3.0102	4.24745	3.98449	2.75088	2.91169	3.8095
EGR52761	119658	119658	GL985056	-	984964	986253	-0.336247	1	-0.232261	1	0.347691	1	0.220843	1	0.220614	1	0.0522118	1	-0.0966754	1	-0.176197	1	-0.370703	1	0.126847	1	0.101022	1	0.142654	1	-0.00742829	1	-0.0556963	1	0.141687	1	-0.0786966	1	11.2588	11.1581	10.9668	11.0721	11.1434	11.1523	11.0522	11.2129	11.2514	11.0252	11.0212
EGR52252	40053	40053	GL985056	+	987107	988291	-0.577454	0.826731	-0.564566	0.855266	0.653929	0.663625	0.487864	1	0.375714	1	-0.000705517	1	-0.311674	1	-0.0633448	1	-0.228908	1	-0.22919	1	0.121104	1	0.336616	1	0.0152249	1	0.049959	1	-0.0121293	1	-0.053153	1	11.3485	11.1936	10.9584	11.0038	11.1039	11.1998	11.1667	11.0456	11.2273	11.1856	11.0808
EGR52762	102640	102640	GL985056	-	988850	989739	-0.429731	1	0.0697379	1	0.210542	1	0.148688	1	0.343617	1	-0.158911	1	-0.400604	1	0.216169	1	-0.316193	1	0.205238	1	0.0787952	1	0.0318581	1	0.00146125	1	0.224274	1	-0.0509509	1	-0.174724	1	9.52771	9.22755	9.14754	9.27982	9.14457	9.17429	9.25172	8.98218	9.40816	9.21406	9.27256
EGR52253	102641	102641	GL985056	+	990294	991564	0.930027	0.0279968	-0.580974	0.678783	0.789412	0.137806	-1.13861	0.00110509	-0.667982	0.136614	0.0129474	1	0.124953	1	0.530056	0.790833	0.380994	1	-0.11319	1	-0.200509	1	-0.0675241	1	0.0579817	1	-0.00759887	1	-0.0717264	1	0.021239	1	9.29209	9.40109	9.65783	10.1454	9.72305	9.4077	9.59524	9.77936	9.42032	9.65908	9.39657
EGR52763	43877	43877	GL985056	-	991827	997528	0.308969	1	-0.400732	1	-0.366986	1	0.459117	1	-0.120084	1	0.12102	1	0.106592	1	-0.107769	1	0.581933	0.550348	-0.346754	1	-0.0824877	1	-0.152608	1	0.0708644	1	0.0756802	1	-0.151317	1	0.00467248	1	11.9257	11.9849	12.0105	11.8253	12.1436	12.0458	12.0834	12.0343	11.9576	11.9526	11.8678
EGR52254	54868	54868	GL985056	+	1000740	1002424	0.369647	1	0.243066	1	-0.0814987	1	-0.53067	0.864989	0.133873	1	-0.0774949	1	0.0770133	1	-0.13347	1	0.240655	1	0.0386816	1	-0.151246	1	-0.127887	1	0.0348125	1	-0.000452868	1	0.0138588	1	-0.0483108	1	9.72283	9.60034	9.6719	9.9747	9.68278	9.69015	9.66871	10.1055	9.77667	9.6963	9.5592
EGR52255	1818	1818	GL985056	+	1029410	1029895	1.34903	0.0468637	1.86221	0.00142764	-3.38782	1.36391e-11	0.176916	1	0.881916	0.121492	-0.163611	1	-0.0420035	1	-0.67586	0.475752	0.0482136	1	0.395096	1	-0.0901712	1	-0.352701	1	0.346101	1	0.37185	1	-0.487798	1	-0.230038	1	13.9703	13.8654	14.6272	14.2798	13.1621	13.7665	14.3716	14.4313	13.2691	13.3273	14.4709
EGR52764	53226	53226	GL985056	-	1038662	1044939	0.756064	0.372076	-0.373149	1	-0.259277	1	-0.123623	1	-0.0330692	1	0.172557	1	-0.0435724	1	-0.0958442	1	0.374943	1	-0.343521	1	0.00834335	1	-0.0398694	1	-0.0398314	1	0.0843928	1	-0.0605472	1	0.0159901	1	11.6558	11.7863	11.8896	11.7267	11.6364	11.6354	11.8761	11.7476	11.6747	11.7691	11.8366
EGR52256	53492	53492	GL985056	+	1045417	1046428	0.089758	1	-0.0801317	1	-0.363269	1	0.352889	1	-0.179354	1	0.047556	1	0.551607	0.600294	-0.419585	1	-0.460964	1	0.2203	1	0.0376517	1	0.202961	1	-0.107224	1	0.081227	1	0.192108	1	-0.166089	1	10.1348	10.1566	10.2592	9.83056	10.1204	9.99619	9.7776	9.97552	10.2795	10.1258	10.0288
EGR52765	34306	34306	GL985056	-	1046720	1047016	1.14793	0.0089387	0.876993	0.128474	-1.34502	0.000652936	-0.680682	0.46938	-0.123382	1	-0.0210236	1	0.566137	0.643183	-0.421192	1	0.13808	1	0.229379	1	-0.0815821	1	-0.285541	1	-0.112372	1	-0.100102	1	0.165195	1	0.0473844	1	11.0287	11.034	11.2909	11.0615	10.795	10.7352	10.5991	11.0043	10.5568	10.4915	10.9371
EGR52766	102648	102648	GL985056	-	1047719	1049665	0.16962	1	0.234447	1	-0.365274	1	-0.0388574	1	0.163353	1	-0.109172	1	0.0617293	1	-0.115843	1	0.0756624	1	-0.014015	1	0.0387672	1	-0.100346	1	-0.09355	1	0.0103237	1	-0.00291809	1	0.0860894	1	11.8147	11.6638	11.6297	11.573	11.6702	11.6954	11.5519	11.6114	11.7242	11.6153	11.616
EGR52257	21198	21198	GL985056	+	1051679	1052595	-0.457587	1	0.0833324	1	-0.248369	1	0.622676	0.501499	0.310487	1	0.034468	1	0.0114353	1	-0.356486	1	-0.412777	1	0.326998	1	-0.0764628	1	0.162082	1	0.085195	1	0.150147	1	0.0234361	1	-0.258892	1	10.8131	10.829	11.1483	10.9807	10.6761	10.8618	11.1981	11.276	10.8199	10.8502	11.0023
EGR52767	102650	102650	GL985056	-	1052731	1053463	0.604815	0.594917	-0.0996928	1	-0.334493	1	-0.17158	1	-0.53208	0.777682	0.0364871	1	0.345717	1	0.15021	1	-0.466442	1	0.271323	1	-0.0178538	1	0.213013	1	-0.175873	1	0.026709	1	0.270123	1	-0.120702	1	9.29761	9.30776	9.52169	9.50519	9.44419	9.09865	9.11417	9.21909	9.48994	9.54605	9.47717
EGR52768	43884	43884	GL985056	-	1054015	1054770	-0.36798	1	0.181557	1	-0.35199	1	0.538304	0.825888	0.276191	1	0.106496	1	0.0792875	1	-0.461904	1	-0.210763	1	0.36397	1	-0.0183794	1	-0.134667	1	0.0435942	1	0.123767	1	0.051694	1	-0.219074	1	13.0158	12.8814	12.8382	12.7301	12.7953	12.7726	12.7469	12.9895	12.8367	12.7619	12.787
EGR52258	102652	102652	GL985056	+	1055090	1055933	-0.927944	0.0656658	0.264092	1	1.00105	0.0322196	-0.337007	1	0.3499	1	-0.347972	1	-0.0604665	1	0.0586516	1	-0.114018	1	0.347583	1	-0.222656	1	-0.0108661	1	-0.244852	1	-0.026642	1	0.305508	1	-0.0338389	1	10.096	9.57339	9.53064	9.55712	9.78801	9.74233	9.50766	9.45944	9.7829	9.89238	9.52099
EGR52259	73809	73809	GL985056	+	1059400	1063077	0.434733	1	0.0972459	1	0.365267	1	-0.89727	0.00697461	-0.0933688	1	-0.0422266	1	-0.0584474	1	0.193914	1	-0.0861737	1	0.0322877	1	0.0483409	1	0.00538829	1	-0.0328157	1	-0.164296	1	-0.184415	1	0.381481	1	12.6582	12.7404	12.7751	13.2532	12.7891	12.8398	12.8926	13.196	12.8487	12.7035	12.7044
EGR52260	119664	119664	GL985056	+	1065513	1071194	0.0876644	1	0.0429396	1	-0.274109	1	0.14365	1	0.462431	1	-0.057608	1	-0.195427	1	-0.209477	1	-0.0540426	1	0.0443545	1	-0.060711	1	0.0702391	1	0.0799346	1	0.0936658	1	-0.242578	1	0.0689069	1	12.5709	12.5754	12.911	12.7174	12.3289	12.6585	13.0914	12.9059	12.5215	12.5535	12.7902
EGR52261	102655	102655	GL985056	+	1081409	1084341	0.0619933	1	-0.354722	1	-0.167787	1	0.461014	1	0.249475	1	-0.0442836	1	-0.163476	1	-0.0419719	1	0.616095	0.473476	-0.326547	1	-0.196954	1	-0.0925004	1	0.025898	1	0.0302481	1	-0.186654	1	0.130485	1	10.5263	10.5197	10.4539	10.604	10.5133	10.6935	10.7039	10.7737	10.6399	10.7886	10.6922
EGR52262	43893	43893	GL985056	+	1087079	1090031	0.560934	0.796131	0.170266	1	0.67775	0.451578	-1.40839	0.000131444	-0.334409	1	-0.359911	1	-0.179604	1	0.874134	0.00642362	0.353026	1	-0.443675	1	0.0460356	1	0.0447589	1	-0.106384	1	-0.0248224	1	-0.0435121	1	0.174705	1	10.7563	10.4303	10.6597	11.1638	10.8522	10.5358	10.6574	10.4964	10.6302	10.577	10.538
EGR52263	73815	73815	GL985056	+	1098715	1100101	1.66897	0.00119147	0.632163	0.713983	-1.96821	4.63176e-05	-0.331777	1	-0.139805	1	-0.350359	1	0.398536	1	0.0914456	1	0.492668	1	-0.496085	1	-0.104549	1	0.108213	1	-0.0796242	1	-0.0423628	1	-0.143824	1	0.265798	1	11.8468	11.8865	12.8108	12.5242	12.0319	12.2109	12.6464	12.5665	11.6256	11.9452	12.4076
EGR52769	73818	73818	GL985056	-	1102349	1103971	0.292	1	-0.213379	1	2.17903	0.000216894	-2.25761	0.000110763	-0.437924	1	-0.139895	1	-0.432642	1	1.01022	0.0515963	-1.39198	0.000674299	0.684319	0.481914	0.361291	1	0.345735	1	0.517011	0.94823	-0.62068	0.644932	-0.612465	0.668019	0.715884	0.410647	10.8684	11.3921	10.9756	11.8509	11.3024	11.64	11.4143	11.3137	11.2861	11.2965	10.6207
EGR52770	102659	102659	GL985056	-	1105970	1107420	0.266285	1	0.254356	1	-0.286104	1	-0.234238	1	-0.198902	1	0.0578165	1	0.101091	1	0.0397957	1	0.122458	1	0.150647	1	-0.0900579	1	-0.182966	1	-0.0677829	1	0.104022	1	0.127315	1	-0.163622	1	10.5592	10.5722	10.4196	10.4098	10.807	10.6511	10.4677	10.4973	10.5988	10.5246	10.5223
EGR52264	71304	71304	GL985056	+	1108340	1109322	-1.1555	0.00181669	0.837198	0.108671	-0.133083	1	0.45132	1	0.721896	0.0674536	-0.129094	1	-0.0958744	1	-0.496662	1	-0.602529	0.398201	0.84704	0.00424211	0.0140479	1	-0.258341	1	-0.0520351	1	0.113699	1	0.170023	1	-0.231729	1	16.3864	15.8524	15.5027	15.4707	15.7387	15.7828	15.4155	15.6267	15.9021	15.5702	15.62
EGR52771	73823	73823	GL985056	-	1109966	1110713	0.500767	0.996341	0.0997573	1	-0.627735	0.444476	0.0270988	1	-0.0259853	1	0.00864793	1	0.0272832	1	-0.00998471	1	0.00211167	1	0.24458	1	-0.203288	1	-0.0433353	1	0.0726353	1	0.0119322	1	-0.0161516	1	-0.0684043	1	12.6837	12.799	13.0545	12.9438	12.7211	12.8155	13.0568	12.9734	12.7434	12.8703	13.0531
EGR52265	55005	55005	GL985056	+	1112613	1114481	0.150372	1	-0.850318	0.0213962	1.02581	0.000452497	-0.325877	1	-0.413334	1	0.474851	1	-0.244108	1	0.182237	1	-0.209393	1	0.0362664	1	0.114905	1	0.0578914	1	0.0206838	1	0.0720404	1	0.00283806	1	-0.0957346	1	9.67366	9.80198	9.84936	10.1547	10.1358	9.70495	10.2107	10.2408	9.90748	9.77834	9.88906
EGR52772	43906	43906	GL985056	-	1114793	1115830	-1.44828	8.68951e-07	0.633678	0.488068	0.021703	1	0.79325	0.128728	0.746407	0.0268267	-0.18997	1	-0.0348949	1	-0.521526	0.846821	-0.649283	0.17985	0.809721	0.0053933	0.0516842	1	-0.211918	1	-0.053399	1	0.0420594	1	0.0931634	1	-0.0819847	1	15.9673	15.3519	14.9155	14.7483	15.4505	15.4681	14.9284	15.0422	15.6348	15.2375	15.1032
EGR52266	73829	73829	GL985056	+	1116149	1121199	-1.40255	1.83589e-09	0.084024	1	0.612954	0.454423	0.705582	0.184211	0.599484	0.25139	-0.142352	1	-0.159143	1	-0.297989	1	-0.420806	1	0.428999	1	0.0426109	1	-0.0507452	1	-0.117978	1	0.143753	1	-0.0468602	1	0.021066	1	11.369	10.9337	10.775	10.6708	10.9754	11.0252	10.8778	10.8537	11.3369	11.0938	10.8607
EGR52773	73832	73832	GL985056	-	1121551	1128990	2.08625	1.18103e-05	0.178767	1	-2.06832	1.45147e-05	-0.196997	1	-0.366971	1	-0.0597008	1	0.311826	1	0.114868	1	0.438623	1	-0.647836	0.48008	0.0188114	1	0.190097	1	-0.243006	1	0.00365325	1	0.222167	1	0.0173292	1	10.6949	10.9231	11.6058	11.1362	10.9116	10.947	11.4385	11.042	10.7709	11.0054	11.679
EGR52774	73837	73837	GL985056	-	1130038	1131794	-0.529417	0.876879	0.687293	0.324006	-0.536151	0.849025	0.378486	1	0.512418	0.909808	-0.133711	1	-0.0360904	1	-0.342493	1	-0.343041	1	0.369531	1	-0.00893983	1	-0.0174598	1	-0.0671796	1	0.0910384	1	0.066695	1	-0.090569	1	13.4381	13.1514	13.2059	12.6637	13.0289	13.1669	13.1611	12.8063	13.1776	13.0666	13.2582
EGR52267	102668	102668	GL985056	+	1132400	1132976	0.381795	1	0.079936	1	-0.390745	1	-0.0711424	1	-0.159208	1	0.128827	1	-0.0085864	1	0.0391509	1	-0.0360795	1	0.177575	1	-0.0829185	1	-0.0586054	1	0.0758754	1	0.0957629	1	0.0463818	1	-0.218068	1	10.3507	10.5353	10.5456	10.2554	10.3477	10.346	10.4464	10.1289	10.1965	10.2806	10.4742
EGR52775	43919	43919	GL985056	-	1133056	1135524	-0.519234	0.845841	-0.358355	1	0.143871	1	0.733609	0.0210886	0.265334	1	0.0917695	1	-0.0965106	1	-0.260647	1	-0.28013	1	0.146428	1	-0.0151468	1	0.14868	1	-0.0369341	1	0.0505097	1	0.127517	1	-0.141081	1	11.6082	11.6123	11.5757	11.5871	11.4715	11.5847	11.6694	11.7817	11.6772	11.7024	11.6549
EGR52268	73840	73840	GL985056	+	1137000	1138174	-1.07069	0.00125277	0.639911	0.428974	-0.175727	1	0.606708	0.546883	0.518294	0.85782	-0.207354	1	0.0338624	1	-0.344777	1	-0.52958	0.772083	0.578336	0.443067	0.0960117	1	-0.144614	1	-0.0766428	1	0.0542088	1	0.185052	1	-0.162694	1	16.0934	15.6025	15.2776	15.0751	15.7288	15.7237	15.2435	15.2633	15.9421	15.5592	15.4845
EGR52269	73842	73842	GL985056	+	1139597	1141329	-0.227743	1	0.125703	1	-0.919689	0.000859282	1.02185	4.21206e-05	0.264109	1	-0.054352	1	0.0505777	1	-0.260316	1	-0.264836	1	-0.0582677	1	0.170498	1	0.152678	1	-0.0730024	1	0.263258	1	-0.06548	1	-0.124758	1	13.5756	13.3382	13.1129	12.6559	13.3889	13.3663	13.0711	12.799	13.6502	13.4832	13.2763
EGR52776	102672	102672	GL985056	-	1141876	1144818	-0.650354	0.548695	-0.165672	1	0.553718	0.830883	0.262108	1	0.234256	1	-0.125852	1	-0.0629087	1	-0.0453915	1	0.104307	1	-0.0225636	1	0.0420381	1	-0.123745	1	-0.108156	1	0.0154451	1	-0.0750915	1	0.167853	1	10.5653	10.326	10.0503	10.3161	10.3474	10.3477	10.0443	10.2884	10.3278	10.2574	10.0005
EGR52270	102673	102673	GL985056	+	1146363	1147213	-0.152595	1	-0.426211	1	0.692285	0.332538	-0.114106	1	-0.174708	1	0.128293	1	-0.110225	1	0.156669	1	-0.406556	1	0.303423	1	-0.0223368	1	0.125379	1	0.00385315	1	-0.0709104	1	-0.00379741	1	0.0709004	1	9.93987	10.1165	10.1228	10.3428	10.0349	10.018	10.1791	10.2247	10.1203	10.2189	10.1126
EGR52777	54709	54709	GL985056	-	1147476	1148010	0.0597661	1	0.177699	1	-0.148936	1	-0.0885404	1	0.0525005	1	0.0425581	1	-0.0228142	1	-0.0723051	1	-0.120483	1	0.224757	1	-0.0875979	1	-0.0166631	1	0.0736196	1	0.0218241	1	0.0197679	1	-0.115304	1	9.8765	9.88918	10.0782	10.0469	9.87913	9.89726	10.1263	10.1299	9.93351	9.9019	10.0125
EGR52271	73846	73846	GL985056	+	1148381	1149167	-0.0766851	1	0.301587	1	-0.491165	1	0.266275	1	0.128536	1	0.0433999	1	0.116923	1	-0.288839	1	-0.0892229	1	0.407689	1	-0.0956294	1	-0.222703	1	0.0246722	1	0.165661	1	0.0839438	1	-0.274344	1	13.1975	13.0388	13.0298	12.6848	13.103	12.9991	12.9447	12.8505	13.0327	12.9835	13.0069
EGR52778	102676	102676	GL985056	-	1149305	1149948	-0.682958	0.330562	0.557733	0.759938	-0.150279	1	0.275078	1	0.317011	1	-0.385944	1	0.196992	1	-0.127734	1	-0.40908	1	0.30435	1	0.149003	1	-0.0440518	1	-0.27512	1	0.0232963	1	0.402327	1	-0.150265	1	10.5691	9.96858	9.77456	9.86603	10.1727	10.033	9.4915	9.76219	10.2413	10.0687	9.98156
EGR52272	102677	102677	GL985056	+	1151156	1153023	0.53312	0.969389	-0.149252	1	-0.325843	1	-0.0577801	1	-0.621041	0.799929	0.0955768	1	0.607076	0.833547	-0.0824576	1	0.563888	0.903054	0.217625	1	-0.528371	0.958372	-0.25337	1	0.0129315	1	-0.220083	1	0.161364	1	0.04719	1	1.93625	1.73101	1.85348	1.75326	2.36481	1.8931	1.84523	1.92187	2.15519	2.12428	1.98944
EFTRET00000000001	EFTRET00000000001	EFTRET00000000001	GL985056	+	1153564	1153637	0.822468	0.727821	-0.242753	1	-0.530192	0.973432	-0.0433843	1	-0.306383	1	-0.0570794	1	0.390355	1	-0.0304387	1	0.620607	0.838069	0.274693	1	-0.960684	0.425174	0.0650327	1	0.257767	1	0.641428	0.784314	-0.248738	1	-0.649525	0.762854	-1.8659	-1.86664	-1.86606	-1.85964	-1.7832	-1.82316	-1.86535	-1.80803	-1.82843	-1.79508	-1.83421
EGR52273	53576	53576	GL985056	+	1161706	1163136	0.390061	1	-0.0127566	1	-0.155106	1	-0.22128	1	-0.167933	1	-0.109075	1	0.286344	1	-0.00951055	1	0.809466	0.00557129	-0.271256	1	-0.249898	1	-0.28796	1	0.00714937	1	-0.0655786	1	0.0320732	1	0.0262882	1	11.1116	10.8957	10.8342	11.0767	11.3251	11.0651	10.7558	11.1863	11.1403	11.0414	10.7006
EGR52779	53647	53647	GL985056	-	1166333	1167659	0.893325	0.107167	0.866156	0.133003	-1.16789	0.00616961	-0.590387	0.713599	0.241709	1	-0.257881	1	0.0134722	1	0.00245967	1	0.448165	1	-0.249931	1	-0.124643	1	-0.0733383	1	-0.0268513	1	0.0902407	1	-0.0576652	1	-0.0056766	1	10.3869	10.3837	10.5841	10.4848	10.3628	10.6913	10.7123	10.6214	10.2235	10.4814	10.5788
EGR52274	102680	102680	GL985056	+	1171690	1172402	0.912556	0.524956	1.24652	0.225738	-2.48964	0.00117153	0.330905	1	0.359868	1	-0.395008	1	-0.165572	1	0.200988	1	0.187896	1	0.12634	1	-0.47622	1	0.16222	1	0.384389	1	0.593351	0.801215	-0.772219	0.444958	-0.204973	1	4.62402	5.34066	5.09622	4.54151	4.32769	5.58437	5.06733	4.35598	4.21599	4.71976	5.16743
EGR52780	119679	119679	GL985056	-	1178806	1181242	0.342851	1	-0.207742	1	0.361101	1	-0.496474	1	-0.297642	1	0.00989645	1	0.121094	1	0.166825	1	0.118864	1	-0.00861482	1	-0.0111786	1	-0.0989489	1	-0.142297	1	-0.187087	1	-0.0279459	1	0.35746	1	10.7243	10.7406	10.6099	10.8452	10.8144	10.6331	10.439	10.6362	10.5478	10.7742	10.4942
EGR52275	53316	53316	GL985056	+	1182135	1182791	0.112187	1	-0.379244	1	0.965239	0.0629664	-0.697557	0.44834	-0.423007	1	0.257709	1	0.094392	1	0.0708298	1	0.174386	1	0.330039	1	-0.18475	1	-0.319395	1	0.0387873	1	-0.344613	1	0.279962	1	0.0257629	1	7.03559	7.176	6.93458	7.22027	7.3407	7.0587	6.92557	7.22335	7.23486	7.10432	6.79753
EGR52781	53342	53342	GL985056	-	1183494	1185222	0.609002	0.392662	-1.08182	5.26369e-06	0.123851	1	0.348687	1	-0.434457	1	0.372213	1	-0.0947173	1	0.156903	1	0.0226195	1	-0.38833	1	0.124363	1	0.241122	1	0.022473	1	-0.078006	1	0.0271567	1	0.028426	1	10.9393	11.2404	11.0662	11.2013	11.248	11.0364	11.1609	11.1374	11.2513	11.3179	11.1797
EGR52276	54384	54384	GL985056	+	1187128	1187753	-0.393463	1	0.201157	1	0.150885	1	0.0417052	1	0.531726	0.685467	-0.107963	1	-0.338648	1	-0.0850363	1	0.0433233	1	0.186731	1	-0.101708	1	-0.128409	1	0.020972	1	0.0537711	1	-0.100773	1	0.0259466	1	10.0338	9.71261	9.8942	9.91558	9.65557	9.73645	10.0693	9.91944	9.64381	9.70319	9.82329
EGR52782	21211	21211	GL985056	-	1189409	1191640	0.259323	1	-0.510916	0.952776	0.285329	1	-0.0327904	1	0.0665744	1	0.257701	1	-0.422314	1	0.0975752	1	0.517589	0.868823	-0.249401	1	-0.221098	1	-0.0471087	1	0.215487	1	0.00803836	1	-0.27488	1	0.0512633	1	11.2664	11.3862	11.7517	12.0649	11.4704	11.4829	12.3062	12.2847	11.3985	11.5668	11.8155
EGR52783	102686	102686	GL985056	-	1193186	1194445	0.262664	1	-0.239195	1	-0.380415	1	0.357128	1	0.237165	1	0.384465	1	-0.633245	0.528958	0.01129	1	0.161657	1	0.037593	1	-0.369893	1	0.170608	1	0.616856	0.599186	0.22664	1	-0.542527	0.840756	-0.300772	1	6.54494	6.78133	7.35751	7.49878	6.55528	6.75093	7.97756	7.68844	6.78048	7.00408	7.51217
EGR52784	119681	119681	GL985056	-	1199308	1204263	-0.0403678	1	-0.298111	1	0.0743094	1	0.263957	1	-0.00836128	1	-0.0185587	1	3.62403e-05	1	0.02684	1	0.0981333	1	-0.29153	1	0.110423	1	0.0828572	1	-0.017427	1	0.0432353	1	-0.148194	1	0.122349	1	12.5733	12.6195	12.6867	12.6211	12.6034	12.6569	12.7167	12.6259	12.5785	12.5974	12.597
EGR52785	53246	53246	GL985056	-	1205064	1208943	0.207642	1	0.394821	1	-1.55111	1.58723e-05	0.948761	0.0660688	0.650268	0.286518	0.124106	1	-0.0456823	1	-0.728922	0.104261	-0.192859	1	0.0916536	1	-0.0126065	1	0.113526	1	0.28323	1	0.000278188	1	-0.192565	1	-0.091029	1	12.054	12.2688	13.011	12.303	11.7912	12.3216	13.1954	12.9058	12.0437	12.1774	12.9396
EGR52277	73853	73853	GL985056	+	1213094	1214260	-0.924958	0.0513223	0.0773816	1	0.326105	1	0.522906	0.916644	1.32611	4.92969e-11	0.430857	1	-0.577867	0.536087	-1.17912	7.59428e-08	0.490234	1	0.307497	1	-0.319604	1	-0.477643	1	0.34033	1	-0.117281	1	-0.101805	1	-0.121689	1	13.9505	13.3011	12.5337	12.1867	13.0324	13.0284	12.9186	12.9387	12.2398	12.358	12.4177
EGR52786	1847	1847	GL985056	-	1214834	1218556	-0.105846	1	-0.679028	0.189368	0.289409	1	0.495384	1	0.0575231	1	0.105678	1	-0.0329878	1	-0.130256	1	0.0530814	1	-0.261327	1	0.0601957	1	0.147928	1	0.0092925	1	-0.00309004	1	-0.0291973	1	0.0229654	1	11.8665	11.9346	11.7754	11.7371	11.8539	11.8905	11.8222	11.8432	11.8418	11.9281	11.7837
EGR52278	21214	21214	GL985056	+	1221695	1224084	0.210329	1	0.0179411	1	0.0558352	1	-0.28386	1	-0.00961377	1	0.14305	1	-0.123984	1	-0.00950786	1	0.0594902	1	0.145438	1	-0.101251	1	-0.103617	1	-0.0166328	1	0.0412394	1	-0.0661046	1	0.0414592	1	11.8569	11.9598	12.0379	11.9582	11.8946	11.9009	12.1506	11.9942	11.8081	11.9049	12.0517
EGR52279	54450	54450	GL985056	+	1224991	1226241	0.148109	1	0.194443	1	-0.517902	0.909683	0.175369	1	-0.0296394	1	0.0420326	1	0.232273	1	-0.244661	1	-0.149983	1	0.323952	1	-0.14285	1	-0.0311399	1	-0.0755497	1	-0.0468932	1	0.102563	1	0.0198638	1	11.1964	11.1904	11.3193	11.0583	11.2126	11.1611	11.1658	11.2162	11.2795	11.1228	11.2465
EGR52280	102694	102694	GL985056	+	1231308	1235859	-0.488719	1	-0.736809	0.253433	0.312769	1	0.91243	0.0482698	0.239609	1	0.096924	1	-0.216426	1	-0.120165	1	-0.303679	1	-0.11924	1	0.141666	1	0.280975	1	-0.0749685	1	0.0765536	1	-0.0681188	1	0.0665742	1	11.458	11.5293	11.3283	11.3649	11.3362	11.5004	11.5074	11.4775	11.4543	11.5819	11.4681
EGR52787	54670	54670	GL985056	-	1236622	1238852	-0.117259	1	-0.223273	1	0.0524056	1	0.288762	1	0.11771	1	0.0244146	1	0.093724	1	-0.236039	1	0.13636	1	-0.200453	1	0.0319561	1	0.0321225	1	0.0859581	1	0.0818365	1	-0.0309589	1	-0.137003	1	10.606	10.4937	10.426	10.4374	10.6404	10.5871	10.4744	10.6977	10.6086	10.5169	10.3493
EGR52281	73862	73862	GL985056	+	1240551	1242486	-0.312418	1	-0.0171338	1	0.0766938	1	0.252904	1	0.253301	1	0.0807416	1	-0.106642	1	-0.227431	1	-0.321214	1	0.207295	1	0.140322	1	-0.0263483	1	0.00029943	1	0.00257194	1	-0.00728881	1	0.00430283	1	13.9906	13.7679	13.5152	13.4457	13.8432	13.7344	13.5998	13.6011	13.908	13.6752	13.6316
EGR52282	21215	21215	GL985056	+	1244010	1248581	0.412782	1	-0.330291	1	-0.393426	1	0.310613	1	0.149835	1	0.0168112	1	-0.162855	1	-0.00367354	1	0.165603	1	-0.281886	1	0.00728801	1	0.108813	1	0.00826317	1	-1.92904e-05	1	-0.113416	1	0.105243	1	11.601	11.6541	11.7792	11.64	11.4366	11.575	11.8202	11.5685	11.4473	11.5874	11.7708
EGR52788	35183	35183	GL985056	-	1251588	1254499	0.72537	0.374102	0.0617473	1	-0.993506	0.0517769	0.206511	1	-0.0845341	1	-0.11572	1	0.379181	1	-0.178826	1	0.348064	1	-0.169552	1	-0.0897335	1	-0.08872	1	-0.0426421	1	-0.0911644	1	0.0143219	1	0.119461	1	11.4234	11.404	11.6831	11.4592	11.4202	11.4205	11.379	11.5166	11.4401	11.3739	11.4442
EGR52789	71315	71315	GL985056	-	1258554	1260940	0.166073	1	-0.326967	1	-0.0708036	1	0.231722	1	-0.00944439	1	-0.0495155	1	0.216604	1	-0.157626	1	0.222216	1	-0.233083	1	-0.0745038	1	0.0852515	1	0.0214624	1	-0.0441921	1	-0.014216	1	0.0369131	1	11.1482	11.2434	11.3317	11.3109	11.1437	11.2647	11.1849	11.4023	11.2148	11.317	11.1785
EGR52790	102700	102700	GL985056	-	1265336	1267411	0.308051	1	0.120036	1	0.21939	1	-0.64712	0.494339	0.00525296	1	-0.0424416	1	-0.145784	1	0.182951	1	0.173598	1	-0.0760271	1	0.15366	1	-0.250999	1	0.0330557	1	-0.0253567	1	-0.108027	1	0.100272	1	13.1607	13.0116	12.6734	12.6736	13.1692	13.0519	12.7749	12.5741	13.0099	12.9403	12.7673
EGR52791	73873	73873	GL985056	-	1268236	1270198	-0.626146	0.444107	0.530407	0.853617	-0.0676009	1	0.16337	1	0.0979869	1	-0.19237	1	0.185825	1	-0.0914672	1	-0.557412	0.547389	0.45451	1	0.0367201	1	0.0662598	1	-0.0438316	1	0.00841313	1	0.146667	1	-0.111269	1	11.3881	11.2861	11.2181	11.054	11.3386	11.4241	11.1168	11.121	11.5036	11.3719	11.352
EGR52283	73876	73876	GL985056	+	1270621	1271641	-0.69623	0.216152	0.227174	1	0.228727	1	0.240448	1	0.158535	1	-0.0814173	1	0.160256	1	-0.237307	1	-0.351243	1	0.437408	1	-0.0928516	1	0.00668366	1	-0.0640038	1	-0.0482054	1	0.153906	1	-0.0417563	1	9.55649	9.31648	9.29218	9.29976	9.42009	9.33068	9.16141	9.41095	9.48775	9.28788	9.24297
EGR52792	53402	53402	GL985056	-	1271925	1273387	-1.27223	6.56746e-05	-0.353741	1	1.21372	0.000218781	0.412358	1	0.283564	1	0.138302	1	-0.400788	1	-0.0212665	1	-0.26421	1	0.165412	1	-0.0671407	1	0.165835	1	0.0562793	1	-0.0621212	1	-0.0155203	1	0.0212884	1	11.1614	11.1993	10.9317	11.0373	11.0876	11.219	11.2991	11.1624	11.1337	11.1569	11.0604
EGR52284	54589	54589	GL985056	+	1274105	1275012	-0.605811	0.488983	-0.502604	0.986499	0.86434	0.0187192	0.24425	1	0.105453	1	0.152489	1	-0.109303	1	-0.148788	1	-0.125928	1	0.219874	1	-0.10555	1	0.0116389	1	0.053044	1	-0.12375	1	0.303223	1	-0.232537	1	9.01095	8.97525	8.83101	9.07284	9.02486	8.96785	8.98186	9.25679	9.19871	9.01296	8.90652
EGR52793	102705	102705	GL985056	-	1275506	1277275	-1.20685	0.000159561	-0.981978	0.0097871	1.49917	8.6878e-08	0.689351	0.31881	0.186539	1	0.0421254	1	-0.24984	1	0.0210914	1	-0.265371	1	-0.0347491	1	0.0439639	1	0.255879	1	-0.129101	1	0.0159978	1	0.174252	1	-0.0610565	1	9.68818	9.62552	9.37654	9.84461	9.6145	9.65752	9.57743	9.87489	9.6199	9.79463	9.50938
EGR52794	54064	54064	GL985056	-	1277896	1279734	-0.73615	0.411575	0.82928	0.253307	-0.0231586	1	-0.0707832	1	0.731463	0.163515	-0.444026	1	0.0806674	1	-0.367188	1	-0.220065	1	0.300182	1	0.0514805	1	-0.131523	1	-0.32118	1	-0.0328093	1	0.226017	1	0.128081	1	10.2967	9.56087	9.68565	9.66395	9.26849	9.34892	9.12929	9.39629	9.59339	9.45764	9.53294
EGR52795	119690	119690	GL985056	-	1280132	1281721	0.644467	0.408943	1.27347	9.81176e-06	-0.953212	0.00960453	-0.964	0.00879299	-0.226499	1	-0.333125	1	0.272369	1	0.287165	1	0.235739	1	-0.209624	1	0.109316	1	-0.134989	1	-0.25985	1	0.0117984	1	0.140712	1	0.107327	1	12.0084	11.7425	11.9404	11.7484	12.2063	12.0109	11.8161	11.6156	11.4948	11.5796	11.8348
EGR52285	1857	1857	GL985056	+	1283170	1291729	1.29449	0.00581849	1.73649	1.88655e-05	-2.79741	1.21499e-15	-0.233096	1	0.0698771	1	-0.34296	1	0.314165	1	-0.0410307	1	0.284501	1	-0.115255	1	0.00441825	1	-0.173436	1	-0.229146	1	-0.0467479	1	0.156557	1	0.119406	1	8.63391	8.37207	9.04072	8.29106	8.55982	8.56236	8.83109	8.28371	8.20943	8.15668	9.01203
EGR52796	43961	43961	GL985056	-	1295306	1296509	-0.184098	1	-0.38406	1	0.244952	1	0.32275	1	-0.231988	1	-0.0734899	1	0.242468	1	0.0629433	1	0.0100527	1	-0.145001	1	-0.0382586	1	0.172934	1	0.368464	1	-0.292167	1	-0.0335736	1	-0.0428885	1	9.39428	9.54754	9.58859	9.47362	9.57898	9.63396	9.47279	9.47067	9.46113	9.62863	9.5608
EGR52797	73881	73881	GL985056	-	1300816	1302867	-0.00169706	1	-0.387823	1	0.860248	0.0591336	-0.470183	1	-0.086656	1	0.278935	1	-0.335962	1	0.143599	1	1.03935	1.37808e-06	-0.0693214	1	-0.477764	1	-0.492169	1	0.229357	1	0.0174304	1	-0.320024	1	0.0730596	1	10.2298	10.4099	10.9046	11.0363	10.3263	10.2869	11.18	10.9538	10.2926	10.2565	10.5992
EGR52286	102711	102711	GL985056	+	1307694	1311581	0.0759101	1	-0.308824	1	0.415638	1	-0.18225	1	0.20164	1	0.0695581	1	-0.276797	1	0.00549435	1	0.411234	1	-0.0709134	1	-0.164621	1	-0.17569	1	0.137387	1	-0.0108719	1	-0.268013	1	0.141375	1	11.0087	11.0189	11.2916	11.3977	10.9417	11.034	11.5372	11.4504	10.9729	10.9528	11.095
EGR52798	21221	21221	GL985056	-	1312152	1315920	-0.341639	1	-0.819421	0.324868	1.0757	0.0762843	0.0849448	1	-0.104222	1	-0.0433543	1	0.0841216	1	0.0634146	1	-0.227301	1	-0.277354	1	0.273227	1	0.231197	1	-0.0083375	1	-0.12525	1	-0.129057	1	0.262612	1	10.9242	10.8984	10.5569	10.5997	11.0183	10.9512	10.5346	10.5821	11.0603	10.9727	10.4588
EGR52287	53395	53395	GL985056	+	1316343	1317048	-0.749768	0.245581	0.489251	1	0.20719	1	0.0537131	1	0.500541	0.996506	-0.318518	1	-0.0384342	1	-0.143453	1	-0.369372	1	0.348289	1	0.118954	1	-0.0976138	1	-0.104834	1	0.0364474	1	0.0260668	1	0.0422946	1	9.40187	8.79092	8.60545	8.71594	8.98151	8.91822	8.55811	8.73016	8.94141	8.78936	8.53272
EGR52288	119694	119694	GL985056	+	1317969	1319470	0.129541	1	0.232283	1	0.496306	1	-0.857195	0.312452	-0.559419	0.769422	-0.405724	1	0.263939	1	0.700835	0.324784	-0.16439	1	0.0371543	1	-0.0494528	1	0.177336	1	-0.185605	1	-0.351815	1	0.197599	1	0.339923	1	10.4956	10.3249	10.3002	10.489	11.09	10.7942	10.353	10.2448	10.3504	10.4299	10.5468
EGR52799	119695	119695	GL985056	-	1319612	1320807	0.581668	0.65404	0.682973	0.313465	-0.411031	1	-0.854213	0.0573258	-0.399954	1	-0.310254	1	0.20841	1	0.501969	0.985455	-0.35485	1	0.207751	1	0.117252	1	0.0296728	1	0.0123464	1	-0.0583604	1	0.0421552	1	0.00389218	1	9.7666	9.94517	10.2351	10.139	9.92017	10.045	10.0013	9.71225	10.0707	10.1358	10.1674
EGR52800	119696	119696	GL985056	-	1321262	1329726	0.390533	1	-0.960707	0.287292	0.80539	0.477612	-0.235454	1	-0.351475	1	0.179282	1	-0.458048	1	0.630215	0.606215	0.232069	1	-0.147525	1	-0.185661	1	0.100354	1	-0.00709272	1	0.050025	1	-0.269736	1	0.226845	1	7.5867	7.96952	8.37262	8.27417	7.79085	7.88008	8.72312	7.88194	7.73903	8.26169	8.29196
EGR52289	119697	119697	GL985056	+	1336287	1339213	-0.297962	1	-0.252815	1	0.166222	1	0.384992	1	0.378109	1	-0.179322	1	0.182512	1	-0.381274	1	0.122412	1	-0.00726087	1	-0.106207	1	-0.00901554	1	0.174112	1	-0.0681338	1	-0.244445	1	0.138522	1	11.1185	11.2774	11.2934	11.1775	10.8717	11.3818	11.1618	11.411	11.114	11.2813	10.9358
EGR52801	43974	43974	GL985056	-	1340519	1342037	1.75741	2.92169e-17	0.457598	1	-1.37578	5.05131e-09	-0.837005	0.0278348	-0.734044	0.00629521	0.158713	1	0.416044	1	0.158515	1	1.30265	6.84473e-21	-0.514186	0.868283	-0.214156	1	-0.573797	0.403165	0.205594	1	0.0137067	1	0.0494716	1	-0.268963	1	10.9055	10.9566	10.7515	10.754	11.8596	11.3041	10.9261	11.0877	10.8515	10.8819	10.7808
1_1789T	1_1789G	1_1789G	GL985056	-	1342889	1343416	-0.00245421	1	-0.190942	1	0.135758	1	0.0578693	1	0.18248	1	0.167413	1	-0.198615	1	-0.151302	1	-0.00299165	1	0.116665	1	-0.0267807	1	-0.0867385	1	-0.0137405	1	-0.0770813	1	0.00527867	1	0.0854672	1	10.0007	9.95842	9.97857	9.98695	9.89906	9.86808	10.1177	10.101	10.0234	9.97513	9.93902
EGR52802	73895	73895	GL985056	-	1343480	1345328	0.0950858	1	-0.3424	1	-0.0176437	1	0.265225	1	0.221085	1	0.182125	1	-0.184357	1	-0.21888	1	0.100123	1	-0.0439069	1	0.00301765	1	-0.0591592	1	0.0760581	1	-0.0775127	1	-0.122781	1	0.124232	1	11.533	11.4977	11.4589	11.433	11.4065	11.3964	11.5929	11.5903	11.464	11.4691	11.4331
EGR52803	21226	21226	GL985056	-	1347193	1349025	0.0652586	1	-0.304123	1	0.230108	1	0.00899197	1	-0.0811128	1	0.183749	1	0.12934	1	-0.232211	1	0.110369	1	-0.0802894	1	-0.0820018	1	0.0517943	1	0.0634352	1	-0.0376358	1	0.0175236	1	-0.0433674	1	10.7544	10.9455	11.1273	11.0316	10.9335	10.9631	11.1817	11.3214	10.8538	10.9751	10.9856
EGR52290	102723	102723	GL985056	+	1349589	1352085	-0.0278539	1	-0.176503	1	0.017263	1	0.186798	1	-0.122381	1	0.231118	1	0.272985	1	-0.38165	1	-0.0217278	1	0.0458153	1	-0.0132235	1	-0.0108504	1	0.0839531	1	-0.113493	1	-0.0378956	1	0.0674458	1	10.6519	10.9331	10.934	10.6255	10.6913	10.7417	10.7168	10.8175	10.7095	10.8516	10.7102
EGR52804	73897	73897	GL985056	-	1352398	1353506	1.206	0.310632	-2.05989	0.0322102	0.222124	1	0.605539	0.879807	-0.498995	1	0.832234	0.180931	-0.655523	0.5327	0.322013	1	-0.181834	1	0.516124	0.973058	-0.121211	1	-0.211531	1	0.29254	1	-0.52476	0.920405	0.313602	1	-0.0809041	1	7.18484	7.97538	7.22137	7.6528	7.7289	7.54264	7.87128	7.71455	6.92999	8.61495	7.70124
1_1764T	1_1764G	1_1764G	GL985056	-	1354842	1355171	0.870673	0.439418	-0.78899	0.494558	0.384699	1	-0.465554	1	-0.17227	1	0.110604	1	-0.506329	0.980676	0.568189	0.80439	-0.259453	1	-0.541416	0.863292	0.109347	1	0.691686	0.47755	-0.258906	1	-0.158945	1	0.157865	1	0.260864	1	4.2321	4.52307	4.25976	4.80275	4.23272	4.36561	4.41801	4.46175	4.09939	4.88724	4.90579
EGR52805	53475	53475	GL985056	-	1356853	1358721	0.235238	1	0.0860577	1	1.39165	0.000758956	-1.71173	1.8831e-05	-0.689012	0.210776	-0.28438	1	-0.419728	1	1.39288	5.37292e-08	0.620456	0.42834	-0.61875	0.431337	-0.00228009	1	0.00117303	1	-0.37475	1	0.136297	1	0.255193	1	-0.0163086	1	8.88072	8.66385	8.21784	8.52264	9.49668	8.98573	8.6049	7.86532	8.76718	9.15062	8.77918
EGR52291	119704	119704	GL985056	+	1361490	1364082	0.99616	0.194815	0.173939	1	-1.25802	0.0476812	0.0887257	1	-0.070375	1	-0.13455	1	0.213156	1	-0.00853246	1	0.971456	0.0327326	-0.734837	0.288316	-0.104191	1	-0.13228	1	-0.126437	1	0.385782	1	-0.127077	1	-0.132285	1	9.23794	9.21385	9.37944	9.2125	9.45226	9.48551	9.41661	9.38749	9.16369	9.469	9.4095
EGR52292	53334	53334	GL985056	+	1365423	1367003	1.36803	0.018454	-0.290628	1	-1.45618	0.00861037	0.379039	1	-0.0717513	1	-0.0631713	1	0.189096	1	-0.0542997	1	0.256593	1	-0.617194	0.581994	0.0709746	1	0.289304	1	0.103786	1	-0.0904679	1	0.178573	1	-0.192058	1	7.84624	8.17824	8.71773	8.21541	7.95357	8.28815	8.70526	8.31205	7.82121	8.21901	8.69466
EGR52806	73903	73903	GL985056	-	1367796	1368826	-0.0191241	1	-0.105826	1	-0.0483487	1	0.173187	1	0.244899	1	0.0746775	1	-0.155331	1	-0.164137	1	0.387217	1	-0.0165118	1	-0.0459084	1	-0.324681	1	0.0388871	1	0.174124	1	-0.225159	1	0.0122229	1	11.4725	11.459	11.3132	11.2168	11.2512	11.3472	11.351	11.2568	11.2332	11.3758	11.3089
EGR52293	73904	73904	GL985056	+	1372581	1374720	-0.110234	1	-0.0206324	1	-0.0899595	1	0.221185	1	-0.0194841	1	-0.0928335	1	0.356034	1	-0.243464	1	0.244195	1	0.0653071	1	0.0840347	1	-0.393029	1	0.359994	1	0.0200926	1	-0.0186301	1	-0.361438	1	8.2262	8.11402	7.8089	7.89179	8.09738	8.03187	7.47378	7.90417	7.93325	8.10579	7.70356
EGR52807	119707	119707	GL985056	-	1375654	1377637	0.807729	0.437829	-0.163977	1	-0.404065	1	-0.238674	1	0.0258437	1	0.155196	1	-0.183399	1	0.00200291	1	0.586558	0.705077	-0.535999	0.875105	0.0294565	1	-0.0801427	1	0.122582	1	0.074858	1	-0.0846542	1	-0.112875	1	9.55224	9.84084	10.228	9.99407	9.72537	9.94135	10.5791	10.196	9.6156	9.75273	10.2628
EGR52294	73912	73912	GL985056	+	1378878	1379688	1.35223	0.000402088	0.822274	0.180819	-1.88222	8.57169e-09	-0.29263	1	0.0136656	1	-0.062842	1	-0.100342	1	0.149734	1	0.268227	1	0.0876768	1	-0.208517	1	-0.147353	1	-0.0513379	1	0.251134	1	0.0273225	1	-0.227025	1	9.84062	9.89301	10.3869	9.97409	9.716	9.81323	10.3377	9.7602	9.74177	9.87105	10.4125
EGR52808	53870	53870	GL985056	-	1380069	1381908	-0.295462	1	-0.714834	0.492761	0.91436	0.185731	0.0956938	1	0.057414	1	-0.0137276	1	-0.152831	1	0.109174	1	0.178917	1	-0.277207	1	-0.00771233	1	0.105838	1	-0.0223031	1	-0.0172653	1	0.0309731	1	0.00867046	1	10.0693	9.94927	9.91033	10.1102	10.0138	9.94189	9.99222	10.0188	10.0733	10.1112	9.88001
EGR52809	119710	119710	GL985056	-	1383063	1384993	-1.03453	0.0323663	1.33552	0.000853458	-0.390396	1	0.0907883	1	0.78041	0.0522883	-0.0447879	1	-0.133371	1	-0.602279	0.488196	0.235928	1	-0.380723	1	0.169087	1	-0.023883	1	0.262562	1	-0.0984605	1	-0.344945	1	0.180418	1	9.85621	9.37415	9.67178	9.23952	9.37845	9.44187	9.77751	9.62282	9.56524	9.1054	9.29619
EGR52810	73918	73918	GL985056	-	1390877	1392867	-0.717391	0.122675	-0.312442	1	1.0104	0.00053665	0.0194834	1	0.233004	1	-0.104182	1	0.0911744	1	-0.220125	1	-0.0847741	1	-0.240804	1	0.274664	1	0.050835	1	0.010324	1	-0.15063	1	0.062881	1	0.077391	1	9.25659	8.86965	8.49115	8.52279	9.17896	9.01107	8.50748	8.72588	9.15255	8.99412	8.57844
EGR52811	102735	102735	GL985056	-	1393663	1395474	-0.875651	0.384548	-1.80921	0.00243807	0.0421214	1	2.64281	8.87286e-07	-0.182605	1	-0.324192	1	0.865004	0.145746	-0.359632	1	0.265169	1	-1.23331	0.00332247	0.343948	1	0.623681	0.622328	-0.117766	1	0.298963	1	0.500383	0.998775	-0.681503	0.471497	9.02465	8.98431	8.93995	8.92203	9.92909	9.97933	9.16376	9.91705	10.4674	11.2441	9.65299
EGR52812	71326	71326	GL985056	-	1402344	1406131	-0.884985	0.0379015	-0.556922	0.758607	1.30629	1.13771e-05	0.134316	1	0.0512119	1	0.0657924	1	-0.212461	1	0.0960455	1	-0.404108	1	-0.0970175	1	0.32613	1	0.174713	1	0.146393	1	0.00949789	1	-0.0985354	1	-0.0573605	1	10.3636	10.4732	10.5059	10.3186	9.98956	10.0858	10.3011	9.90719	10.1581	10.0888	10.126
EGR52813	102737	102737	GL985056	-	1407604	1410786	0.385744	1	0.251652	1	-0.136629	1	-0.500249	0.999148	-0.0596184	1	-0.163448	1	0.0429469	1	0.17991	1	0.197781	1	-0.0487754	1	-0.138822	1	-0.010467	1	0.40432	1	-0.402468	1	-0.146429	1	0.144189	1	11.4288	11.8934	12.1293	12.7202	11.578	12.1178	12.223	12.7244	11.1775	11.6709	11.8236
EGR52814	102738	102738	GL985056	-	1421123	1422341	-0.615922	0.711221	0.579971	0.80522	1.21433	0.0555422	-1.17648	0.102902	-0.224185	1	0.00932034	1	-0.264601	1	0.47929	1	0.977492	0.00714531	-0.459468	1	0.161432	1	-0.678807	0.445864	-0.21771	1	-0.232252	1	0.480886	1	-0.0309478	1	6.70752	6.07814	5.13151	5.81959	6.96453	6.16521	5.33903	5.62759	6.62987	6.04067	5.47953
1_1624T	1_1624G	1_1624G	GL985056	-	1422866	1423276	-0.439614	1	0.37199	1	1.11267	0.290571	-1.04357	0.37706	-0.347952	1	-0.0747793	1	0.298655	1	0.12407	1	0.98268	0.0850468	-0.231369	1	0.253436	1	-1.00393	0.151767	-0.235555	1	-0.0795165	1	0.151414	1	0.163809	1	4.96535	4.48881	3.87786	4.30471	5.18545	4.5201	3.78103	4.20403	4.91646	4.46737	3.93477
EGR52815	73924	73924	GL985056	-	1425999	1430475	-1.081	0.00704897	0.0519502	1	0.552443	0.806117	0.476439	1	0.917828	0.000776742	-0.250897	1	-0.470511	1	-0.196416	1	-0.309632	1	0.144701	1	-0.148721	1	0.313304	1	0.441882	1	-0.132725	1	-0.441853	1	0.132639	1	11.5307	11.9945	12.3496	12.2119	11.0122	12.1548	12.6758	12.3447	11.2739	11.7789	12.2211
EGR52295	54858	54858	GL985056	+	1433529	1434431	2.68555	3.47121e-34	0.0568963	1	-0.831159	0.0676541	-1.91054	6.21712e-14	-1.17272	4.01322e-11	0.0269308	1	0.778995	0.00660577	0.366856	1	1.32766	9.82884e-16	-0.102672	1	-0.639314	0.183459	-0.58497	0.44673	-0.0146153	1	-0.203058	1	0.0424577	1	0.175244	1	8.58235	8.7857	9.06311	9.09145	9.30981	8.73227	8.52847	8.82452	8.43088	8.47469	8.4728
EGR52296	53349	53349	GL985056	+	1437814	1441421	-0.428904	1	-0.249172	1	0.558064	0.852799	0.120021	1	0.30716	1	-0.0647738	1	-0.137508	1	-0.104913	1	0.178622	1	-0.145695	1	-0.0836026	1	0.0505058	1	0.0131311	1	0.0497849	1	-0.190356	1	0.127387	1	10.5576	10.5091	10.6448	10.5242	10.3797	10.5719	10.7604	10.6088	10.4437	10.4672	10.4488
EGR52297	102743	102743	GL985056	+	1446066	1447574	0.353943	1	-0.438681	1	0.91799	0.132846	-0.832847	0.231354	-0.300709	1	-0.228611	1	0.207213	1	0.32191	1	-0.0730357	1	-0.225508	1	0.0949852	1	0.203366	1	0.113434	1	-0.359648	1	-0.0480675	1	0.294092	1	9.91379	10.0326	9.91356	10.4954	10.2192	10.2914	9.88671	10.3897	9.99437	10.2235	9.62626
EGR52816	102744	102744	GL985056	-	1448220	1450046	-0.11014	1	0.339157	1	-0.0203427	1	-0.208211	1	0.260584	1	-0.192307	1	-0.114311	1	0.0459909	1	-0.00226283	1	0.0725795	1	0.021014	1	-0.0911865	1	-0.104896	1	0.112066	1	0.0661699	1	-0.0733149	1	12.0281	11.8014	11.6151	11.6199	11.8813	11.9532	11.7137	11.6201	11.949	11.823	11.8002
EGR52298	53939	53939	GL985056	+	1450780	1452643	-0.448127	1	-0.183127	1	0.800497	0.111513	-0.168981	1	-0.294534	1	0.0327276	1	0.177391	1	0.0841754	1	-0.262288	1	0.265934	1	-0.0814573	1	0.0778896	1	0.03103	1	-0.166941	1	0.0700083	1	0.0658051	1	9.8596	9.9324	9.58768	9.59204	10.1932	10.0512	9.61202	9.67244	10.2077	10.0586	9.57728
EGR52299	54208	54208	GL985056	+	1454954	1457065	-0.784682	0.520422	0.44787	1	0.397832	1	-0.060736	1	-1.07891	0.0260258	-0.576784	0.76976	0.400894	1	1.25558	0.0583092	-0.825394	0.201427	0.193786	1	0.229343	1	0.403143	1	-0.0464629	1	0.218323	1	0.268418	1	-0.440287	1	4.64687	4.7088	4.33133	4.3678	4.88878	4.64564	3.86839	3.73164	4.91145	4.70241	4.53162
EGR52817	1879	1879	GL985056	-	1458091	1461680	-0.115683	1	-0.466503	1	-0.222318	1	0.80488	0.330677	0.31161	1	0.0826963	1	-0.0699062	1	-0.324531	1	0.592033	0.610357	-0.362266	1	-0.163957	1	-0.0657551	1	0.0890318	1	0.0730454	1	-0.150156	1	-0.0120031	1	11.8351	11.9049	11.8986	11.7042	11.7096	11.9265	12.0241	11.9926	11.7849	11.897	11.8166
EGR52818	73933	73933	GL985056	-	1468529	1474056	-0.534369	0.7071	-0.0756607	1	0.0128223	1	0.597221	0.302267	0.433305	1	0.00524633	1	-0.122505	1	-0.316085	1	-0.277189	1	0.268762	1	-0.0558266	1	0.0641982	1	0.0743013	1	-0.00846506	1	-0.0484438	1	-0.0174625	1	11.4712	11.3952	11.3347	11.3087	11.2188	11.4136	11.435	11.5343	11.3337	11.2902	11.3843
EGR52300	73934	73934	GL985056	+	1475262	1476259	-1.28056	8.40294e-05	0.651143	0.446482	-0.460146	1	1.08934	0.00316309	0.430213	1	-0.0675878	1	0.134569	1	-0.497108	1	-0.86562	0.00143551	0.715636	0.0600447	0.0341929	1	0.115854	1	-0.110217	1	0.115167	1	0.110811	1	-0.115803	1	12.9252	12.7118	12.5491	12.1247	12.5899	12.7059	12.4146	12.3773	12.9166	12.5841	12.6678
EGR52819	73937	73937	GL985056	-	1476446	1477669	-0.943436	0.0232733	1.4046	3.75335e-06	0.269763	1	-0.729733	0.258219	0.148262	1	-0.418723	1	-0.0121716	1	0.28245	1	-0.292507	1	0.420052	1	0.180993	1	-0.307943	1	-0.0829384	1	0.0497998	1	0.126715	1	-0.0936692	1	11.4353	11.1937	10.5157	10.3275	11.4457	11.5893	10.6198	10.2507	11.2631	10.8963	10.8219
EGR52820	53186	53186	GL985056	-	1478438	1479214	-2.38507	0.000496365	2.05938	0.00392352	2.89181	4.16836e-05	-2.56472	0.0152178	0.425223	1	-0.342126	1	-0.711747	0.559802	0.627794	0.775409	-1.06235	0.0909201	0.486148	1	0.512914	0.966739	0.0639473	1	-0.416653	1	-0.400279	1	0.704679	0.540881	0.112117	1	4.20577	4.07925	3.28702	3.4562	4.35992	4.7167	3.8082	3.46843	4.23347	3.69887	3.91442
EGR52301	73940	73940	GL985056	+	1482235	1485162	0.0625141	1	-0.157241	1	0.105707	1	-0.0115464	1	0.151629	1	0.130679	1	-0.0957804	1	-0.186261	1	0.254146	1	-0.118886	1	-0.0393879	1	-0.0958161	1	0.0487583	1	0.00792485	1	-0.140358	1	0.083655	1	12.477	12.5222	12.6719	12.6939	12.232	12.2887	12.5801	12.6609	12.2568	12.3376	12.4521
EGR52821	119721	119721	GL985056	-	1485729	1487856	0.47795	1	0.304048	1	-1.28791	7.62346e-06	0.506009	0.973177	0.314942	1	0.153833	1	-0.154661	1	-0.314185	1	0.0749387	1	0.0115052	1	-0.0950484	1	0.00871715	1	0.0425175	1	0.0392291	1	-0.117172	1	0.0353602	1	10.9002	10.9061	11.2765	10.8351	10.7434	10.8496	11.4449	11.0788	10.777	10.9067	11.3106
EFTRET00000000158	EFTRET00000000158	EFTRET00000000158	GL985056	+	1488048	1488324	-0.761546	0.385199	-0.144109	1	-0.773612	0.357575	1.67889	9.12558e-05	0.592403	0.594025	0.456353	1	-0.476403	1	-0.572727	0.676781	-0.172722	1	0.226846	1	-0.167618	1	0.113451	1	0.279299	1	0.290807	1	-0.500907	0.995767	-0.0693439	1	9.08319	9.08868	9.60692	9.02963	8.91635	9.01069	10.1549	9.62037	9.0536	9.13728	9.73301
EGR52302	1885	1885	GL985056	+	1490666	1492814	-1.02655	0.158375	-1.86759	0.000247834	-0.185854	1	3.07869	4.70157e-12	0.205134	1	1.2219	0.000803733	-0.515113	0.94403	-0.912306	0.0555474	-0.591969	0.66984	-0.565233	0.762316	0.25204	1	0.904357	0.060414	0.500072	0.999733	0.149577	1	-0.454153	1	-0.19547	1	12.7536	13.52	14.5856	13.6542	12.8249	12.9953	15.2266	14.5489	13.472	13.4712	14.7926
EGR52822	119723	119723	GL985056	-	1493114	1494656	0.70051	0.236302	0.180808	1	-0.535694	0.832727	-0.345669	1	-0.0795791	1	0.180045	1	-0.222917	1	0.1223	1	-0.123146	1	-0.0274016	1	0.0253059	1	0.125094	1	0.0863572	1	0.0329516	1	-0.134243	1	0.0148234	1	12.0017	12.2022	12.3821	12.1485	12.1364	12.1754	12.6245	12.1539	12.1022	12.1326	12.4872
EGR52303	32714	32714	GL985056	+	1495331	1495789	-0.450484	1	0.451123	1	-0.760478	0.314017	0.759521	0.347559	0.31657	1	-0.0585165	1	-0.241013	1	-0.0170544	1	-0.43831	1	0.268891	1	0.0981933	1	0.0711629	1	-0.121525	1	0.300192	1	-0.00280163	1	-0.175913	1	8.6374	8.41614	8.49731	8.08065	8.43591	8.46232	8.65896	8.07996	8.49565	8.36142	8.58938
EGR52823	119724	119724	GL985056	-	1496157	1496984	1.21047	0.00169599	0.816684	0.161475	-1.93374	2.1093e-10	-0.0935498	1	-0.078037	1	0.0443807	1	0.123325	1	-0.0896574	1	0.142412	1	-0.0149352	1	-0.0392252	1	-0.0882869	1	-0.0184917	1	0.0500574	1	0.0274732	1	-0.0589077	1	10.3042	10.3644	10.9713	10.6216	10.3469	10.3364	10.8844	10.6588	10.2616	10.3868	10.9164
EGR52824	44035	44035	GL985056	-	1497325	1499789	0.662509	0.438645	0.751594	0.231158	-0.960529	0.0288466	-0.45371	1	0.0837347	1	-0.170232	1	0.39542	1	-0.308442	1	0.10004	1	0.173991	1	-0.0106279	1	-0.26317	1	-0.10453	1	-0.0229807	1	0.23801	1	-0.110421	1	11.4393	11.0609	11.2302	10.9818	11.0895	10.8974	10.7068	10.9026	11.0529	10.9863	10.9411
EGR52304	54686	54686	GL985056	+	1500478	1500978	-0.491953	1	0.448147	1	0.0701965	1	-0.0262841	1	0.296329	1	-0.0779303	1	0.0684555	1	-0.286723	1	-0.0479642	1	0.335939	1	0.0401688	1	-0.327955	1	-0.043324	1	0.0757318	1	0.26204	1	-0.294498	1	10.4766	9.99461	9.86408	9.91574	10.2025	9.97567	9.75038	10.0156	10.0957	9.96124	9.86516
EGR52825	54441	54441	GL985056	-	1501361	1504994	0.602514	0.653645	0.0165182	1	-0.450913	1	-0.168022	1	-0.100689	1	-0.0588335	1	0.232036	1	-0.0725543	1	-0.0902708	1	-0.184586	1	0.0557912	1	0.218787	1	-0.00282972	1	0.0248959	1	-0.0196252	1	-0.00242451	1	10.4013	10.6127	10.9712	10.7308	10.4859	10.6727	10.8483	10.804	10.5409	10.7431	10.8576
EGR52826	44038	44038	GL985056	-	1506237	1507653	-0.679255	0.482702	0.101231	1	-0.379084	1	0.957272	0.0745619	0.409741	1	-0.120995	1	0.0722358	1	-0.360981	1	-0.038463	1	-0.00138415	1	0.0865234	1	-0.0465168	1	-0.105189	1	0.135371	1	0.156193	1	-0.186457	1	13.1163	12.6121	12.3901	12.0552	12.8359	12.6926	12.344	12.2788	12.7714	12.4652	12.4536
EGR52305	102763	102763	GL985056	+	1509679	1510809	0.276646	1	-1.12382	0.0215121	1.3004	0.00382425	-0.453253	1	-0.577918	0.611568	-0.0866371	1	0.118791	1	0.545675	0.777119	-0.0936666	1	-0.388929	1	0.335522	1	0.14679	1	-0.164894	1	-0.0991196	1	0.231242	1	0.0328205	1	7.49125	7.3712	7.13165	7.77195	7.91701	7.47984	7.10944	7.47879	7.71083	7.68668	7.12623
EGR52827	44041	44041	GL985056	-	1511173	1514025	-0.204076	1	-0.136331	1	0.0639093	1	0.276433	1	0.177884	1	-0.149468	1	0.166156	1	-0.194635	1	-0.0955854	1	-0.171391	1	0.286535	1	-0.0195599	1	0.0450967	1	0.0213268	1	-0.103161	1	0.0365792	1	14.0134	13.6357	13.3909	13.2873	13.928	13.7742	13.3225	13.4464	13.8764	13.6623	13.2978
EGR52828	73961	73961	GL985056	-	1514592	1516554	1.02775	0.0911077	1.62765	0.000296137	-1.44837	0.00225289	-1.2075	0.0234903	-0.448001	1	-0.278969	1	0.480544	1	0.246806	1	-0.161149	1	-0.512971	0.942542	0.0666403	1	0.607007	0.553815	-0.173299	1	-0.00116602	1	0.109512	1	0.0650619	1	9.28069	9.62647	10.5783	10.1715	9.34685	9.59145	10.0571	9.82048	9.52959	9.59202	10.1998
EGR52306	102766	102766	GL985056	+	1517768	1518787	-1.17545	0.0217328	3.49328	2.42207e-24	-1.28652	0.00746537	-1.02999	0.074428	-0.0761015	1	-0.613712	0.503172	0.707978	0.220799	-0.0184019	1	-0.209584	1	-0.396993	1	0.277222	1	0.329179	1	-0.0742336	1	0.401625	1	-0.30105	1	-0.026482	1	11.3303	11.4293	11.8443	10.6007	11.5145	11.9776	11.5246	10.7261	11.464	11.3992	11.6816
EGR52829	53468	53468	GL985056	-	1519162	1520393	-0.451099	1	-1.30295	0.000732834	1.60349	3.66378e-06	0.150858	1	-0.372183	1	0.46815	1	-0.320384	1	0.224004	1	0.0484524	1	-0.167492	1	-0.0179777	1	0.137	1	-0.0146061	1	0.165522	1	0.0836798	1	-0.234528	1	7.60811	7.84791	7.5341	7.72309	8.08349	7.78627	7.98321	7.81691	7.74998	8.05124	7.64149
EGR52307	73963	73963	GL985056	+	1523638	1527128	0.268364	1	-0.0134086	1	0.121234	1	-0.375399	1	-0.127775	1	0.0244885	1	-0.0521834	1	0.15521	1	0.651108	0.415001	-0.36798	1	-0.0800377	1	-0.203043	1	0.0762256	1	0.0328165	1	-0.0839314	1	-0.0251038	1	10.7168	10.7037	10.7128	10.8187	10.9509	10.8369	10.8979	10.8691	10.6725	10.8131	10.7766
EGR52308	102769	102769	GL985056	+	1528156	1528934	0.231509	1	-0.436246	1	0.289205	1	-0.0847586	1	-0.0777157	1	0.245328	1	-0.144565	1	-0.0231058	1	-0.172696	1	0.149585	1	-0.0260107	1	0.0490337	1	0.0552661	1	-0.0410781	1	0.0163543	1	-0.030606	1	9.54045	9.60379	9.63032	9.68857	9.62156	9.48365	9.75591	9.73656	9.58471	9.6771	9.65759
EGR52830	73967	73967	GL985056	-	1529084	1530475	-0.278602	1	0.135093	1	-0.124013	1	0.26704	1	0.0717578	1	0.273701	1	-0.0608789	1	-0.284466	1	-0.310303	1	0.489236	1	-0.0417663	1	-0.136913	1	0.0147269	1	0.0556196	1	0.0544476	1	-0.124751	1	14.3622	14.3818	14.391	14.2375	14.25	14.1393	14.3655	14.3578	14.3058	14.1395	14.3261
EGR52831	119731	119731	GL985056	-	1531713	1533970	-0.0599856	1	0.5054	0.986241	-0.536792	0.906433	0.0900389	1	0.5254	0.888197	-0.309686	1	-0.00907306	1	-0.205628	1	0.420883	1	0.188218	1	-0.0105914	1	-0.597966	0.588641	-0.166607	1	0.170899	1	-0.0431887	1	0.0389207	1	13.3025	12.7744	12.9126	12.539	12.3442	12.4008	12.3252	12.1231	12.6115	12.276	12.6899
EGR52832	102772	102772	GL985056	-	1534804	1538591	-0.543187	0.954285	0.239203	1	-0.809097	0.682129	1.11235	0.497665	0.150506	1	-0.669643	0.699322	0.0299776	1	0.490229	1	0.0593404	1	-0.153	1	0.520981	0.962071	-0.427348	1	-0.792878	0.485124	-0.0340393	1	0.421981	1	0.406173	1	2.59227	2.55464	2.86538	2.69255	2.31192	2.49511	2.51997	2.31374	2.7146	2.86494	2.87737
EGR52833	102773	102773	GL985056	-	1539829	1540721	-0.116182	1	-0.0237975	1	1.56297	0.326588	-1.42516	0.398967	0.365685	1	-0.154198	1	-0.80215	0.631896	0.590813	0.88479	-0.573117	0.906459	-0.242761	1	0.266072	1	0.548229	0.93947	1.17334	0.280398	-1.01158	0.399903	0.225387	1	-0.387007	1	0.0842419	0.11496	0.151811	0.456526	0.0478094	0.12061	0.265501	0.295935	0.305395	0.181219	0.214464
EGR52834	102774	102774	GL985056	-	1542341	1542781	2.7683	0.0396235	-2.22415	0.110649	0.00728729	1	-0.557437	0.958064	-1.3229	0.199665	0.894383	0.529441	0.259717	1	0.170207	1	-1.00561	0.409738	0.220738	1	0.228921	1	0.555678	0.923329	-0.568896	0.910954	0.198008	1	0.328735	1	0.0427423	1	-0.269331	-0.0539393	-0.162359	0.005881	-0.191903	-0.269985	-0.269066	-0.170109	-0.173149	-0.0870289	-0.132399
EGR52835	102775	102775	GL985056	-	1543550	1544090	0.741184	0.770344	0.220068	1	-0.619128	0.848642	-0.346677	1	-0.947804	0.347709	-0.377396	1	0.0411784	1	1.28607	0.0274469	-0.767948	0.607445	0.803366	0.478266	-0.337835	1	0.30186	1	-0.0139139	1	0.110787	1	0.75923	0.453658	-0.852941	0.287134	3.01573	3.68567	4.68429	5.33828	2.8861	3.14373	3.60955	3.555	3.7578	4.48275	5.16991
EGR52836	102776	102776	GL985056	-	1545389	1546195	0.229728	1	0.0752922	1	-0.614349	0.536282	0.306902	1	-0.185372	1	-0.306985	1	0.450998	1	0.0424471	1	-0.0872012	1	0.269132	1	-0.364497	1	0.182197	1	-0.168702	1	0.474533	1	0.107005	1	-0.411369	1	10.9355	11.5226	12.4525	12.4157	10.4861	11.0987	11.4688	11.7055	11.116	12.2346	12.2086
EGR52309	119732	119732	GL985056	+	1548362	1551786	-0.434445	1	-0.361888	1	0.688801	0.290908	0.106756	1	-0.114315	1	-0.102929	1	-0.0437396	1	0.261121	1	-0.401482	1	0.00336639	1	0.113789	1	0.284162	1	-0.0897115	1	0.0239827	1	0.0555566	1	0.0103672	1	9.87784	10.0327	10.0007	10.2614	9.87166	10.0193	9.95278	10.0119	10.0051	10.2553	10.0399
EGR52310	102778	102778	GL985056	+	1552286	1552489	0.385214	1	-2.9222	0.00270777	1.77725	0.0778862	0.758599	0.779894	-0.136637	1	0.894493	0.401468	-0.29588	1	-0.462425	1	-0.492895	1	-0.76473	0.612041	0.557502	0.894375	0.699171	0.72214	0.465034	1	-0.0744567	1	0.183025	1	-0.572378	0.885668	2.361	2.45291	2.61603	2.27561	2.45943	2.29867	2.88306	2.48107	2.97876	3.08388	3.06699
EGR52311	102779	102779	GL985056	+	1553371	1554049	0.449583	1	-1.46989	0.0552902	-0.0820564	1	1.10108	0.327629	-0.383384	1	0.5081	0.978225	-0.22345	1	0.0988133	1	-0.317955	1	-0.0051301	1	-0.219426	1	0.542214	0.90702	0.15391	1	-0.455549	1	0.146216	1	0.156619	1	3.67656	4.05357	4.11672	3.96566	3.81262	3.77557	4.18651	3.91135	4.57587	4.55198	4.75097
EGR52312	102780	102780	GL985056	+	1555234	1556038	0.325004	1	-0.00183657	1	-2.14388	0.130909	1.82259	0.204086	-0.336851	1	0.2476	1	1.06936	0.368173	-0.980155	0.435578	0.352184	1	-0.464332	1	0.56538	0.91843	-0.453061	1	-1.32548	0.188835	-0.0248952	1	1.53148	0.0939004	-0.180242	1	-0.360104	-0.325749	-0.196579	-0.321149	-0.315735	-0.36081	-0.3528	-0.154901	-0.366626	-0.243434	-0.1334
EGR52837	21246	21246	GL985056	-	1556634	1557988	1.43585	3.79731e-08	0.910236	0.0157508	-1.7477	1.73689e-13	-0.598492	0.5655	-0.103008	1	-0.0271562	1	0.141313	1	-0.010926	1	0.307114	1	0.219859	1	-0.29901	1	-0.227803	1	0.0864911	1	0.0340227	1	-0.0754046	1	-0.0451061	1	11.1519	11.3905	12.0497	11.462	11.0906	11.2889	11.8169	11.3335	11.1653	11.2406	11.8662
EGR52313	73975	73975	GL985056	+	1558281	1559857	0.896401	0.0352293	0.170467	1	-1.10345	0.00128253	0.0364848	1	0.0525019	1	0.0283179	1	0.0381215	1	-0.118853	1	0.175434	1	-0.256456	1	0.0112122	1	0.0698289	1	-0.0812203	1	0.126088	1	-0.0253841	1	-0.0194227	1	10.3118	10.3644	10.6718	10.3983	10.2291	10.2956	10.5994	10.4322	10.1143	10.1724	10.642
EGR52314	119735	119735	GL985056	+	1562479	1564201	-0.55505	0.843008	1.24626	0.00725885	-1.64558	3.76487e-05	0.954149	0.102324	0.887854	0.0156548	-0.134844	1	0.268417	1	-1.02119	0.00116426	-0.45534	1	0.61993	0.454892	0.00613362	1	-0.170454	1	-0.0250878	1	0.0370473	1	-0.071519	1	0.0594596	1	16.2438	15.9898	16.2912	15.8536	15.5253	15.9364	15.9699	16.3588	15.6867	15.4522	16.0344
EGR52838	21249	21249	GL985056	-	1565762	1568703	-0.0877538	1	-0.507018	0.982288	0.32397	1	0.271582	1	0.130345	1	0.061875	1	-0.0487161	1	-0.143805	1	0.47367	1	-0.227604	1	-0.159209	1	-0.0867667	1	0.15577	1	-0.0132717	1	-0.175188	1	0.0326164	1	9.44279	9.48524	9.36914	9.52975	9.52993	9.61877	9.57225	9.79937	9.51294	9.48632	9.29887
EGR52839	102785	102785	GL985056	-	1570656	1572719	1.38115	0.0820193	1.4259	0.0806101	1.00426	0.371085	-3.81282	1.13346e-08	-1.01996	0.0796437	-0.795863	0.364274	-0.277192	1	2.09391	2.87985e-06	0.202735	1	0.279215	1	0.0892393	1	-0.571114	0.841674	-0.113866	1	-0.441325	1	0.314488	1	0.241297	1	4.46108	3.965	4.08594	5.48413	4.57277	3.98062	3.92202	3.90034	4.69045	4.47186	4.15688
EGR52315	21250	21250	GL985056	+	1574538	1576184	-0.481139	1	-0.141967	1	0.101315	1	0.521576	0.861659	0.252597	1	0.00685958	1	-0.0374109	1	-0.221999	1	-0.248182	1	0.238823	1	-0.0416653	1	0.0509568	1	-0.0420746	1	0.133003	1	0.0507593	1	-0.141579	1	11.6254	11.597	11.5509	11.3673	11.4366	11.5652	11.5483	11.4784	11.5756	11.697	11.6098
EGR52840	102787	102787	GL985056	-	1576531	1577437	0.759378	0.574694	-0.46122	1	-0.216942	1	-0.0826975	1	-0.73383	0.406998	0.154065	1	0.79858	0.238695	-0.21907	1	-0.780569	0.32893	0.0568876	1	0.0338707	1	0.689464	0.568572	-0.509834	0.965473	-0.356276	1	0.784986	0.266883	0.0816456	1	3.78765	4.00373	4.48108	4.42732	4.21088	4.04349	4.17428	4.68449	4.54807	4.37593	4.56753
EGR52841	102788	102788	GL985056	-	1577989	1578780	0.424798	1	2.72409	0.0418494	-3.19238	0.014142	0.0470422	1	0.0287	1	0.110033	1	0.978401	0.450809	-1.11838	0.274128	-0.128431	1	0.198466	1	-0.25062	1	0.181347	1	0.0898191	1	-0.40221	1	0.587398	0.890263	-0.274059	1	0.538428	0.417273	0.542779	0.42127	0.674216	0.473969	0.477355	0.612607	0.62016	0.535319	0.728136
EGR52842	102789	102789	GL985056	-	1579427	1580178	-0.0107529	1	2.34314	4.61442e-05	-1.69487	0.00893731	-0.636892	0.773094	0.70282	0.446265	-0.277596	1	0.0987806	1	-0.52362	0.931074	-0.475567	1	0.672285	0.50079	0.286438	1	-0.482502	1	0.0643068	1	-0.0292788	1	-0.0915223	1	0.0566448	1	6.57611	6.24896	6.63622	6.35762	5.96001	6.21737	6.38053	6.46309	6.8538	6.3104	6.39011
EGR52843	73985	73985	GL985056	-	1580990	1581986	-1.05545	0.00247218	0.61651	0.525547	-0.184713	1	0.62384	0.500171	0.573049	0.490529	-0.150672	1	-0.0369909	1	-0.385367	1	-0.586458	0.414536	0.686749	0.0780124	0.089922	1	-0.190027	1	-0.0245348	1	0.0661887	1	0.190506	1	-0.232209	1	16.1025	15.6147	15.2787	15.3037	15.7059	15.7018	15.2909	15.5249	15.8863	15.5291	15.4979
EGR52316	119739	119739	GL985056	+	1582513	1583478	0.186645	1	-0.00203022	1	-0.256833	1	0.0721584	1	0.108868	1	0.0175657	1	-0.010364	1	-0.116176	1	-0.0920444	1	0.0304998	1	0.00538223	1	0.056097	1	0.0901178	1	0.0744444	1	-0.0931574	1	-0.07141	1	11.3658	11.4299	11.6372	11.4811	11.3569	11.4824	11.7024	11.6159	11.3283	11.4878	11.5424
EGR52844	71343	71343	GL985056	-	1583697	1584668	-0.199701	1	0.680072	0.434023	-0.638938	0.546125	0.158585	1	0.374867	1	0.143139	1	0.270743	1	-0.788596	0.0302676	-0.102684	1	0.434892	1	-0.0601896	1	-0.271842	1	0.0451934	1	0.119264	1	0.0292974	1	-0.193887	1	13.4221	13.3124	13.3114	12.6456	13.0823	13.1273	13.0431	13.0569	13.0262	12.8689	13.0337
EGR52317	71344	71344	GL985056	+	1585079	1585739	-0.229103	1	0.669513	0.457336	-0.886224	0.0903284	0.445777	1	0.532762	0.803418	0.224074	1	0.187508	1	-0.944209	0.000757313	-0.0680174	1	0.238134	1	-0.0194328	1	-0.150472	1	0.154913	1	-0.0619063	1	-0.0904004	1	-0.00274681	1	13.1704	13.1628	13.1808	12.5984	12.7397	12.9366	12.9783	13.1108	12.7574	12.5187	12.8466
EGR52845	102794	102794	GL985056	-	1585928	1586463	0.725848	0.184282	0.639089	0.411967	-0.981431	0.00453309	-0.383431	1	-0.0640444	1	-0.11336	1	0.0383911	1	0.139144	1	0.132262	1	0.127393	1	-0.0519947	1	-0.20748	1	-0.0533186	1	-0.0875456	1	0.182025	1	-0.0410905	1	9.69034	9.73724	9.87501	9.7065	9.65648	9.73569	9.77556	9.54654	9.56458	9.6652	9.97109
EGR52846	119742	119742	GL985056	-	1588309	1592259	0.866019	0.0378956	-0.0574763	1	-0.597726	0.579636	-0.210184	1	-0.255662	1	0.155494	1	0.214454	1	-0.114438	1	0.571569	0.482002	-0.321498	1	-0.0537874	1	-0.196155	1	0.0694563	1	-0.00243477	1	-0.0460866	1	-0.0210026	1	12.9236	12.9419	12.9564	12.9488	13.1786	12.9306	12.9065	13.1113	12.8533	12.8438	12.7962
EGR52847	73997	73997	GL985056	-	1593343	1594705	0.951634	0.0069226	-0.27759	1	-0.914226	0.0137637	0.239868	1	-0.563942	0.511901	0.252145	1	0.510021	0.917056	-0.198119	1	-0.32991	1	0.0754323	1	0.0553066	1	0.198998	1	0.0269781	1	-0.185006	1	0.122617	1	0.0354302	1	9.28224	9.52648	9.92839	9.56428	9.57732	9.31326	9.54407	9.63149	9.76927	9.58882	9.60983
EGR52848	54419	54419	GL985056	-	1595571	1596431	-0.301574	1	-0.639937	0.535041	1.06448	0.0137397	-0.123778	1	-0.248948	1	-0.166842	1	0.357557	1	0.0585032	1	-0.228153	1	0.049786	1	-0.131654	1	0.309812	1	-0.180767	1	-0.15045	1	0.244004	1	0.0873666	1	8.39125	8.28551	8.16894	8.50192	8.38246	8.24354	7.80214	8.30948	8.38186	8.48495	8.05113
EGR52318	53314	53314	GL985056	+	1599140	1601487	-0.234236	1	-0.716142	0.56074	-0.271933	1	1.22197	0.108599	0.222558	1	0.462018	1	0.0997223	1	-0.783853	0.23801	-0.120425	1	0.0586698	1	-0.0533071	1	0.11533	1	-0.0777591	1	-0.222108	1	-0.285632	1	0.585753	0.75464	5.95402	5.96421	5.79782	5.38471	5.5847	5.45901	5.50678	5.56781	5.7828	5.74354	5.5343
EGR52849	102799	102799	GL985056	-	1602430	1603573	0.83079	0.0519677	-0.484237	1	-0.300637	1	-0.0464375	1	-0.430365	1	0.239319	1	-0.0653437	1	0.256465	1	0.07362	1	-0.281983	1	0.0586413	1	0.149773	1	-0.0517196	1	-0.126426	1	0.0243006	1	0.154027	1	10.4616	10.6305	10.4936	10.8007	10.6924	10.4368	10.4926	10.5975	10.5902	10.777	10.7148
EGR52850	21255	21255	GL985056	-	1604378	1606031	1.38442	4.82827e-05	0.610577	0.611187	-1.97325	1.21599e-11	-0.0212952	1	0.250364	1	0.0173152	1	-0.0500899	1	-0.217762	1	0.65083	0.229595	-0.29888	1	-0.180056	1	-0.171693	1	0.12863	1	0.258112	1	-0.237578	1	-0.149036	1	12.2643	12.2929	12.9745	12.4673	12.2024	12.3883	13.117	12.7053	12.1886	12.5163	12.8965
EGR52319	53569	53569	GL985056	+	1609216	1611256	0.282417	1	-0.480875	1	-0.0831954	1	0.28084	1	-0.308236	1	0.0865315	1	0.0599932	1	0.161937	1	0.0403433	1	-0.415938	1	0.142664	1	0.232591	1	-0.104503	1	0.0421353	1	0.0515461	1	0.0109336	1	8.81095	8.90496	8.90692	8.84578	8.87786	8.72109	8.74038	8.6166	8.98328	9.04051	8.93438
EGR52851	54514	54514	GL985056	-	1611379	1612490	0.75231	0.0315697	0.316432	1	-0.558388	0.620312	-0.510003	0.934772	-0.247671	1	0.0749084	1	0.135133	1	0.0374765	1	0.738649	0.000459729	-0.102575	1	-0.278047	1	-0.357874	1	0.154776	1	0.0184427	1	-0.0782001	1	-0.0950463	1	10.1736	10.0891	10.2659	10.2469	10.4214	10.1283	10.2686	10.3082	10.1562	10.0409	10.1504
EGR52320	21256	21256	GL985056	+	1613800	1615868	-0.370627	1	-0.5794	0.752493	0.489276	1	0.460745	1	0.18347	1	0.122878	1	-0.218943	1	-0.0875009	1	0.11851	1	-0.310748	1	0.0169291	1	0.175107	1	0.0150793	1	0.0386068	1	-0.0882534	1	0.0345206	1	11.8004	11.7308	11.6785	11.5509	11.7352	11.7063	11.8764	11.6597	11.7698	11.7584	11.6834
EFTRET00000000233	EFTRET00000000233	EFTRET00000000233	GL985056	+	1616724	1616813	-0.59152	0.890207	-0.0136768	1	0.536259	0.954266	0.0682091	1	0.194866	1	0.235422	1	-0.452069	1	0.0212777	1	-0.146945	1	0.203303	1	-0.114371	1	0.0569716	1	0.147757	1	-0.206271	1	-0.0760931	1	0.13242	1	-2.34695	-2.3457	-2.38198	-2.3777	-2.38152	-2.38162	-2.30746	-2.37658	-2.31725	-2.38232	-2.38188
EGR52852	54391	54391	GL985056	-	1617126	1619127	-1.51553	2.06226e-09	-0.234567	1	0.988162	0.00310966	0.761625	0.128934	0.18275	1	-0.0320745	1	-0.127815	1	-0.0228359	1	-0.348744	1	-0.191034	1	0.183761	1	0.355756	1	0.0827318	1	-0.235597	1	-0.083366	1	0.236173	1	9.08435	9.1734	9.23773	9.25479	8.95428	9.18262	9.30848	9.25622	9.09137	9.06226	9.0654
EGR52321	1912	1912	GL985056	+	1620625	1621510	0.556081	0.766194	0.471124	1	-0.84993	0.0644028	-0.176354	1	-0.273857	1	0.233249	1	0.219127	1	-0.178892	1	0.451195	1	0.248571	1	-0.227632	1	-0.471754	1	0.115824	1	0.0504827	1	-0.0830016	1	-0.0835005	1	10.3168	10.3571	10.3024	10.0964	10.7185	10.4252	10.3745	10.4249	10.1898	10.0878	10.1294
EGR52322	44088	44088	GL985056	+	1622824	1626162	-0.564911	0.741862	-0.507065	0.971372	-0.208299	1	1.28032	8.7035e-05	0.350185	1	0.0386645	1	0.073571	1	-0.462434	1	0.234307	1	-0.163803	1	-0.167445	1	0.0969034	1	0.125255	1	0.0215466	1	-0.0651321	1	-0.0817147	1	11.4421	11.5114	11.4166	11.1317	11.2265	11.4937	11.3796	11.4365	11.4258	11.5585	11.3492
EGR52853	26462	26462	GL985056	-	1628266	1630182	-0.514931	0.965739	-0.374129	1	0.227853	1	0.661239	0.641998	0.269292	1	-0.0698247	1	-0.0771926	1	-0.122505	1	0.267227	1	-0.323236	1	-0.0844095	1	0.140073	1	0.253955	1	-0.160917	1	-0.146369	1	0.0531639	1	10.1848	10.5861	11.1704	11.2005	10.149	10.76	11.3639	11.4224	10.6043	10.7249	10.8789
EGR52854	54407	54407	GL985056	-	1643511	1643835	0.657332	0.468885	0.737468	0.274565	-0.722736	0.306683	-0.671067	0.442587	-0.229623	1	-0.0589787	1	0.222464	1	0.0659195	1	0.429126	1	0.195772	1	-0.26375	1	-0.360885	1	-0.125456	1	0.0265034	1	0.207316	1	-0.108421	1	10.4637	10.3463	10.3629	10.067	10.7455	10.5111	10.348	10.1459	10.3496	10.3565	10.3942
EGR52323	53585	53585	GL985056	+	1644356	1644956	0.152714	1	0.293546	1	0.0980055	1	-0.544714	0.837292	-0.0598862	1	-0.139027	1	0.0100251	1	0.189076	1	0.0459985	1	0.062919	1	-0.206325	1	0.0975123	1	-0.111176	1	0.100454	1	0.129389	1	-0.118367	1	9.25385	9.31018	9.57135	9.55598	9.18835	9.2906	9.45512	9.32686	9.33161	9.54124	9.53781
EGR52324	53501	53501	GL985056	+	1646206	1647567	-1.23184	1.17719e-05	-0.154527	1	0.661861	0.329526	0.724739	0.198246	-0.0775694	1	0.334983	1	-0.196654	1	-0.0609166	1	-0.500514	0.995821	0.246859	1	0.020549	1	0.233111	1	0.013677	1	0.0437137	1	-0.0738134	1	0.0162105	1	9.11701	9.19556	9.20319	9.06995	9.24966	9.07603	9.41922	9.19684	9.4117	9.01526	9.16861
EGR52325	44097	44097	GL985056	+	1648074	1649824	-0.331215	1	-0.0305871	1	-0.0331439	1	0.394857	1	0.29496	1	0.0502314	1	-0.191832	1	-0.153339	1	-0.192996	1	0.240063	1	-0.0589928	1	0.0118986	1	0.111222	1	0.0854513	1	0.0142105	1	-0.210947	1	12.5275	12.4859	12.4473	12.3835	12.3272	12.4422	12.5586	12.4699	12.4243	12.4345	12.5131
EGR52326	54007	54007	GL985056	+	1652757	1653014	-3.29255	0.00106227	-3.16246	0.0046241	3.9124	9.37475e-10	2.54228	0.000269998	1.56014	0.0260841	1.31745	0.109311	-1.85349	1.75752e-05	-1.02423	0.0994502	-0.890239	0.475607	1.05756	0.351722	-0.188615	1	0.0207477	1	0.448872	1	0.0985605	1	0.0412966	1	-0.589548	0.760596	3.52699	3.35816	4.5445	5.01082	3.19151	3.15642	5.8449	5.75719	3.37128	3.22848	4.83063
EGR52327	102813	102813	GL985056	+	1654873	1659001	-0.563272	0.876844	-0.5715	0.861012	0.792198	0.474134	0.342815	1	0.368133	1	0.139968	1	-0.418857	1	-0.0893658	1	0.325746	1	-0.185331	1	-0.116547	1	-0.0239682	1	0.00558043	1	0.141809	1	-0.162257	1	0.0147994	1	10.9891	10.9225	10.7546	10.7639	10.8143	10.9	11.1082	10.8895	10.8648	10.868	10.8
EGR52855	119749	119749	GL985056	-	1659779	1660714	1.20354	4.53556e-05	0.564228	0.711049	-0.813991	0.0715741	-0.953217	0.0104752	-0.235806	1	-0.127236	1	0.174342	1	0.188604	1	0.676943	0.0754122	-0.0963737	1	-0.157659	1	-0.422704	1	0.0373884	1	0.082792	1	0.0630909	1	-0.183273	1	10.604	10.2855	10.3237	10.4725	10.8159	10.4223	10.2687	10.4037	10.4879	10.361	10.2875
EGR52856	74017	74017	GL985056	-	1661452	1663426	-0.0115272	1	0.243785	1	0.262847	1	-0.495204	1	0.0128097	1	-0.129758	1	0.338669	1	-0.221384	1	-0.0098352	1	0.219014	1	0.151293	1	-0.360254	1	-0.159656	1	-0.212268	1	0.340282	1	0.0317381	1	9.88994	9.48933	9.45211	9.58198	9.67979	9.37586	9.05701	9.53408	9.61918	9.4741	9.13737
EGR52857	102816	102816	GL985056	-	1665340	1667901	0.729152	0.353558	-0.00535998	1	0.00653845	1	-0.730499	0.355792	-0.322151	1	-0.0948032	1	0.04414	1	0.372877	1	0.507484	0.958192	-0.368854	1	-0.121859	1	-0.016625	1	-0.0305292	1	-0.0445253	1	-0.0696319	1	0.144708	1	10.2883	10.3064	10.3906	10.5368	10.4581	10.3315	10.3264	10.2557	10.4317	10.4513	10.3171
EGR52858	74020	74020	GL985056	-	1669155	1670667	0.0862388	1	0.922762	0.206094	-0.00985447	1	-0.996634	0.138814	0.447087	1	-0.149949	1	-0.0450089	1	-0.250778	1	0.606414	0.580718	-0.622368	0.525362	0.0899537	1	-0.0739697	1	-0.0852009	1	0.0664619	1	0.157131	1	-0.138343	1	12.5877	12.119	11.8794	11.7328	11.453	11.4166	11.1316	11.1225	10.8437	10.8797	10.8735
EGR52859	54071	54071	GL985056	-	1677448	1680424	1.06334	0.00308662	-0.0641664	1	-0.317788	1	-0.68166	0.345482	-0.741189	0.0281772	0.0912809	1	0.189624	1	0.460405	1	0.312346	1	-0.00132512	1	-0.0948597	1	-0.21589	1	0.00421614	1	-0.275429	1	-0.0263584	1	0.297674	1	11.7122	11.907	11.7126	11.7656	12.1223	11.7774	11.528	11.4209	11.9077	11.9362	11.7283
EGR52328	74026	74026	GL985056	+	1681883	1683253	1.03874	0.00014722	0.855726	0.0125165	-1.02786	0.000234147	-0.865667	0.0118335	-0.262306	1	-0.013778	1	0.409676	1	-0.133646	1	0.718923	0.0073996	0.0474357	1	-0.221254	1	-0.544507	0.596777	-0.0236879	1	-0.144816	1	0.0783177	1	0.0901154	1	10.9651	10.8049	10.8525	10.8726	11.1682	10.8448	10.6288	10.9921	10.8472	10.6365	10.6226
EGR52860	102820	102820	GL985056	-	1684330	1686554	-1.69304	0.0177461	0.797848	0.552586	-1.22962	0.144099	2.12577	0.00133067	1.08477	0.0437185	-0.373082	1	-0.447084	1	-0.264353	1	1.16692	0.0217948	-1.14675	0.0258593	-0.933186	0.133641	0.912548	0.154732	-0.066118	1	-0.479729	1	0.890776	0.175923	-0.345173	1	8.81621	9.39088	9.60222	8.27597	8.02041	9.62137	9.69788	8.26681	8.07669	7.99941	9.50353
EGR52329	54962	54962	GL985056	+	1688975	1690370	-1.88166	0.00763554	1.4614	0.0624047	-1.45615	0.0610238	1.87762	0.00902498	1.08199	0.0511714	-0.241633	1	-0.20689	1	-0.63332	0.662219	1.05002	0.0658494	-1.32015	0.00597954	-0.856429	0.227238	1.12606	0.0365312	0.105931	1	-0.718387	0.469196	1.08553	0.0476014	-0.473355	1	7.63791	8.31741	8.60162	6.93959	6.89231	8.51975	8.5979	7.18521	7.10042	6.62778	8.52173
EGR52861	53605	53605	GL985056	-	1690834	1692336	0.228499	1	-0.415588	1	0.341815	1	-0.154607	1	-0.392742	1	-0.0311846	1	0.141096	1	0.282791	1	0.204863	1	-0.368622	1	0.00498297	1	0.158699	1	-0.0174938	1	-0.078323	1	0.0637815	1	0.0319701	1	9.17141	9.2083	9.07368	9.26805	9.43969	9.25085	9.0091	9.10067	9.35844	9.41729	9.11543
EGR52330	74030	74030	GL985056	+	1694045	1695980	0.0768506	1	-0.553148	0.869286	0.63416	0.678116	-0.157786	1	-0.0736746	1	0.137292	1	-0.0617543	1	-0.00183453	1	0.191433	1	-0.127285	1	-0.0655533	1	0.00137526	1	-0.0446045	1	-0.0839942	1	0.0891673	1	0.0394236	1	9.06615	9.0998	9.0254	9.27356	9.0969	8.99942	9.04867	9.25854	9.22533	9.1588	8.98344
EGR52862	44117	44117	GL985056	-	1696079	1698818	1.41608	0.000346958	0.038811	1	-1.62587	1.04182e-05	0.170727	1	-0.219021	1	0.28208	1	0.248016	1	-0.311037	1	-0.0830752	1	-0.244315	1	0.0620966	1	0.265334	1	-0.167459	1	0.0401826	1	0.0525473	1	0.0747733	1	10.8758	11.1209	11.5866	11.1844	10.9921	10.9147	11.397	11.3683	10.7125	10.8678	11.6104
EGR52331	1925	1925	GL985056	+	1700386	1701553	1.61807	0.00198802	1.27966	0.0310757	-3.79371	8.15787e-20	0.895411	0.274175	0.148731	1	0.287112	1	0.81585	0.130002	-1.25147	0.000316974	-0.218639	1	0.201204	1	-0.201435	1	0.218902	1	0.2399	1	-0.0914068	1	-0.142256	1	-0.00641059	1	12.9889	13.4365	14.5408	13.4638	12.7726	13.1229	13.7961	14.1775	12.7265	12.4975	13.5938
EGR52332	119757	119757	GL985056	+	1702211	1704715	0.11581	1	0.135906	1	-0.373142	1	0.121033	1	0.0797724	1	0.0715204	1	-0.0303424	1	-0.12079	1	0.00441932	1	0.126397	1	-0.109332	1	-0.0214074	1	0.0882628	1	-0.0161093	1	-0.037887	1	-0.03421	1	12.2494	12.3337	12.5099	12.3744	12.1091	12.1975	12.4349	12.3588	12.2272	12.2837	12.4175
EGR52333	53239	53239	GL985056	+	1706242	1708551	1.36091	0.0233403	0.433336	1	-1.31505	0.0304612	-0.479334	1	-0.261018	1	0.356691	1	0.141178	1	-0.236647	1	-0.185846	1	0.0758213	1	0.0978139	1	0.0122703	1	-0.138204	1	-0.306397	1	0.111959	1	0.332755	1	5.14663	5.24489	5.90084	5.88675	5.19152	4.96033	5.70477	5.89907	5.53586	5.20211	5.70613
EGR52863	1927	1927	GL985056	-	1709462	1710100	1.43664	0.0164752	-0.164754	1	-0.497312	1	-0.776495	0.512757	-1.12636	0.00621523	-0.462381	1	0.862208	0.1358	0.727199	0.352967	-0.347527	1	0.0597423	1	0.434603	1	-0.14706	1	0.115882	1	-0.283872	1	0.168055	1	0.000323829	1	6.38187	6.48709	6.4125	6.85201	6.69715	6.41332	5.63986	6.08488	7.07543	7.27718	6.82947
EGR52864	74041	74041	GL985056	-	1712526	1714898	0.757787	0.044449	-0.893469	0.00219675	0.123713	1	0.0115321	1	-0.722533	0.00271932	0.24662	1	-0.0438718	1	0.519751	0.793349	0.0509308	1	-0.0857705	1	-0.0943315	1	0.129222	1	-0.0924999	1	0.0596313	1	0.130539	1	-0.0974594	1	11.7331	11.9037	11.8368	11.9772	12.215	11.769	11.8866	11.675	12.3269	12.3805	12.0577
EGR52334	102830	102830	GL985056	+	1717213	1717710	1.05298	0.117283	1.13276	0.0742309	-1.13684	0.0710568	-1.04916	0.122873	-0.0556817	1	0.171323	1	-0.280083	1	0.165041	1	0.766769	0.189668	0.456865	1	-0.266051	1	-0.956483	0.0269405	-0.115436	1	0.198835	1	-0.222909	1	0.139637	1	8.42825	8.3464	8.70796	8.98331	8.12809	7.93862	8.4573	8.50911	8.40437	8.22033	8.58929
EGR52865	119759	119759	GL985056	-	1718158	1719952	-1.4925	5.66685e-09	1.02026	0.00226621	0.0242122	1	0.44814	1	0.100766	1	-0.134714	1	0.237796	1	-0.204104	1	-0.605585	0.283276	0.313893	1	0.315381	1	-0.0238706	1	-0.151304	1	0.311934	1	-0.0274106	1	-0.133094	1	13.8424	13.5583	13.6698	13.4751	13.9264	13.7885	13.6665	13.7553	14.41	13.9072	13.7214
EGR52866	54426	54426	GL985056	-	1722547	1723834	-1.84648	0.00230364	-0.103586	1	0.685775	0.667274	1.2628	0.0892586	-0.3892	1	0.435449	1	0.465283	1	-0.511589	0.964526	-1.34295	0.00136174	-0.0354292	1	0.649366	0.553444	0.727939	0.384896	-0.241644	1	0.614533	0.644732	0.297697	1	-0.670207	0.503678	6.23666	6.52897	7.30239	6.48978	6.47831	6.308	7.03352	6.89313	7.7016	7.15766	7.26502
EGR52335	53684	53684	GL985056	+	1727018	1728538	-1.11967	0.00287006	-0.735261	0.256036	1.30021	0.00011677	0.554506	0.798638	-0.00299389	1	0.0648577	1	-0.183401	1	0.121393	1	-0.539775	0.744853	0.309565	1	0.041684	1	0.188146	1	-0.0762297	1	-0.027916	1	0.139395	1	-0.0352803	1	9.3112	9.39055	9.12543	9.41038	9.39123	9.43599	9.32183	9.41035	9.47834	9.49827	9.23201
EGR52867	53986	53986	GL985056	-	1728638	1729961	-0.207502	1	-0.166307	1	0.644243	0.516017	-0.270437	1	-0.548207	0.70095	0.170838	1	0.0584653	1	0.318735	1	-0.140382	1	0.169433	1	-0.0337343	1	0.00488876	1	-0.084857	1	-0.0263022	1	0.148103	1	-0.0368706	1	8.98906	8.88032	8.60325	8.76239	9.45294	8.86862	8.66298	8.65683	9.47404	9.11596	8.69998
EGR52336	74047	74047	GL985056	+	1730860	1733749	-0.482154	1	-0.49111	1	0.372916	1	0.60002	0.49598	-0.103199	1	0.135199	1	-0.148576	1	0.116419	1	-0.315117	1	0.0586317	1	0.0383463	1	0.217889	1	-0.00125839	1	0.0838378	1	-0.0734901	1	-0.00897094	1	13.5232	13.579	13.6489	13.8767	13.6784	13.5852	13.8388	13.8889	13.7844	13.8232	13.7753
EGR52868	102836	102836	GL985056	-	1734791	1735212	-0.646604	0.867884	1.31862	0.3304	-3.1222	0.00143902	2.4505	0.0498843	0.418315	1	0.762138	0.589733	0.252734	1	-1.43385	0.114976	-0.567827	0.896045	0.128569	1	-0.143062	1	0.582594	0.882364	-0.730837	0.642803	-0.0181304	1	0.225824	1	0.5236	0.967046	2.76003	3.14721	3.38877	2.40093	2.77596	3.02986	3.68131	2.84678	2.73739	2.97049	3.83601
EGR52337	102837	102837	GL985056	+	1740216	1741317	-0.249075	1	-0.520693	0.921925	-0.273589	1	1.04232	0.0102593	0.466044	1	0.249211	1	-0.508218	0.946195	-0.206977	1	-0.836136	0.00593959	0.442951	1	0.145201	1	0.247481	1	0.00654613	1	-0.0331276	1	0.016688	1	0.00988907	1	12.9241	13.5954	13.8794	13.4139	12.6309	13.4057	14.1904	13.5121	13.0915	13.4969	14.2399
EGR52869	53888	53888	GL985056	-	1742035	1743092	-0.116381	1	0.293873	1	-0.496183	1	0.318137	1	-0.407917	1	0.00484659	1	0.350501	1	0.0527424	1	-0.450809	1	0.226377	1	0.309867	1	-0.0856922	1	-0.119444	1	-0.0277376	1	0.39831	1	-0.251063	1	6.70986	6.57459	6.96685	7.14971	6.86452	6.48012	6.69639	7.02688	7.1287	6.77773	6.86063
EGR52870	21270	21270	GL985056	-	1743825	1745162	0.819383	0.165272	0.761444	0.255761	-1.66668	3.90267e-07	0.0855242	1	-0.071164	1	-0.0846758	1	0.517062	0.897687	-0.361095	1	0.297134	1	-0.00608731	1	-0.255064	1	-0.0358322	1	0.0815775	1	-0.0707704	1	-0.0303773	1	0.0195544	1	13.4638	13.768	14.6831	14.3686	13.4378	13.7524	14.2413	14.4762	13.2307	13.4809	14.0937
EGR52338	1935	1935	GL985056	+	1753361	1756121	0.137236	1	-0.197899	1	-0.743551	0.383657	0.804346	0.276914	0.229437	1	-0.0726917	1	0.32015	1	-0.476853	1	0.805569	0.0583103	-0.517208	0.915105	-0.139354	1	-0.148892	1	0.0396609	1	0.0778148	1	-0.0686797	1	-0.0488106	1	12.8629	12.6053	12.6511	12.4525	12.6864	12.629	12.4223	12.7413	12.5132	12.7035	12.4397
EGR52339	54596	54596	GL985056	+	1757296	1758594	-0.408214	1	0.982212	0.0471921	0.0454766	1	-0.619594	0.638194	0.278877	1	-0.405205	1	0.0849972	1	0.0416497	1	-0.285958	1	0.147449	1	0.169602	1	-0.0311687	1	-0.218644	1	-0.0588704	1	0.233054	1	0.0445128	1	8.61854	8.12196	8.46634	8.49387	8.24619	8.19114	8.22786	8.27966	8.34981	8.19906	8.19392
EFTRET00000000179	EFTRET00000000179	EFTRET00000000179	GL985056	+	1758902	1758983	-0.686596	0.863904	2.48499	0.0671021	-0.1844	1	-1.61387	0.221887	-0.218064	1	-0.966089	0.45001	0.216827	1	0.967821	0.37797	-0.114225	1	-0.249197	1	0.430999	1	-0.0672709	1	-0.160208	1	-0.127107	1	0.936614	0.471494	-0.648953	0.778327	-0.871033	-0.94464	-0.873165	-0.824735	-0.86869	-0.863098	-0.90832	-0.929131	-0.80695	-0.872112	-0.840808
EGR52340	53567	53567	GL985056	+	1760660	1762178	-0.725084	0.184371	0.563344	0.708777	0.256576	1	-0.0958096	1	-0.0567384	1	-0.0949693	1	-0.0605473	1	0.21257	1	-0.844505	0.000460112	-0.129559	1	0.445379	1	0.528206	0.776087	-0.0928434	1	-0.0108526	1	0.000318425	1	0.103404	1	11.7919	11.8164	11.8067	11.7825	11.6473	11.6954	11.664	11.4684	12.0433	11.7554	11.8523
EGR52341	119762	119762	GL985056	+	1764186	1768741	0.446691	1	-0.0467619	1	-0.584582	0.624167	0.184481	1	-0.160625	1	0.00706498	1	0.141123	1	0.0125325	1	0.244964	1	-0.225089	1	-0.00455399	1	-0.0152873	1	0.0797132	1	-0.155411	1	-0.0901688	1	0.165827	1	12.8508	13.0482	13.1576	13.0114	12.898	12.9877	13.01	12.9486	12.853	12.8678	12.9684
EGR52871	74054	74054	GL985056	-	1769348	1771968	0.510496	0.919674	0.26622	1	-0.18642	1	-0.589584	0.409146	-0.1259	1	0.0596123	1	0.0953745	1	-0.0292112	1	0.380097	1	-0.0253098	1	-0.181811	1	-0.172821	1	0.00462289	1	-0.0628749	1	0.0502584	1	0.00790844	1	11.1638	11.1862	11.0881	11.0828	11.3188	11.2199	11.098	11.1718	11.1217	11.0746	11.0268
EGR52342	119764	119764	GL985056	+	1773283	1774548	0.374238	1	-0.894076	0.0393726	-0.215609	1	0.734844	0.258672	-0.559454	0.587747	0.0380687	1	0.312654	1	0.208842	1	-0.0377644	1	-0.125914	1	0.0192964	1	0.144301	1	-0.0724668	1	-0.172329	1	-0.0825455	1	0.327652	1	7.98467	8.00298	8.18653	8.2668	8.27611	7.91873	7.92797	8.07148	8.35187	8.47694	8.16155
EGR52343	102846	102846	GL985056	+	1776689	1777837	0.331822	1	-0.70529	0.287287	-0.0377466	1	0.410442	1	-0.381803	1	0.0409597	1	0.217694	1	0.123191	1	-0.100065	1	-0.202039	1	0.0876406	1	0.214413	1	-0.0263253	1	-0.0358766	1	-0.0607405	1	0.123133	1	7.68033	7.67208	7.76047	7.9147	7.89505	7.62126	7.6034	7.81636	7.99573	8.10703	7.79513
EGR52872	74057	74057	GL985056	-	1779370	1781585	-0.473231	1	-0.0611177	1	0.651373	0.385884	-0.116863	1	0.191351	1	0.209567	1	-0.475697	1	0.074596	1	-0.131905	1	0.20879	1	-0.0572047	1	-0.0198887	1	-0.0654025	1	0.0362634	1	-0.207133	1	0.236206	1	11.9503	12.0016	11.9957	11.9368	11.9348	11.9738	12.423	11.9959	11.8821	11.793	12.1066
EGR52344	74060	74060	GL985056	+	1789531	1790967	0.235504	1	0.109988	1	-1.03573	0.114672	0.689477	0.576932	0.0144087	1	-0.18811	1	0.465099	1	-0.291166	1	0.0275677	1	-0.321997	1	0.064987	1	0.229273	1	-0.00411005	1	0.246871	1	-0.0637629	1	-0.178942	1	15.0805	14.9406	15.4204	15.0699	14.938	14.9331	14.9749	15.1811	15.1662	14.9917	15.1786
EGR52345	53167	53167	GL985056	+	1793077	1794642	-0.819149	0.0604146	-0.413584	1	1.37743	5.62108e-07	-0.14509	1	-0.0538909	1	-0.123913	1	0.122232	1	0.0554528	1	-0.485947	1	-0.0239246	1	0.315887	1	0.19381	1	-0.233743	1	-0.117977	1	0.0538434	1	0.297941	1	8.06903	7.86833	7.64154	7.94728	8.16853	8.0165	7.63724	7.98093	8.15786	8.12242	7.74526
EGR52873	102850	102850	GL985056	-	1794909	1795976	-1.54768	0.00024726	-0.979251	0.0879525	2.33826	1.47011e-11	0.188979	1	0.40653	1	0.250984	1	-0.787996	0.0682921	0.129914	1	0.0103618	1	0.0822832	1	0.0401481	1	-0.133161	1	0.178749	1	0.321205	1	-0.485473	1	-0.0147837	1	6.54492	6.6893	6.41805	6.68998	6.59977	6.84303	7.206	6.90898	6.62691	6.70533	6.50613
EGR52874	102851	102851	GL985056	-	1796740	1797398	-4.31586	1.21988e-11	-0.122168	1	2.29242	0.00105248	2.14627	0.00264407	2.87083	8.40653e-14	0.299512	1	-2.01137	1.60844e-06	-1.1591	0.0366467	-0.0863736	1	0.88653	0.222847	-0.334229	1	-0.465975	1	2.02495	2.95301e-06	-0.158236	1	-1.07971	0.066617	-0.78714	0.364067	10.3158	11.1608	10.8172	10.508	8.87595	11.0223	12.4548	11.5006	8.71213	10.0675	11.16
EGR52875	54437	54437	GL985056	-	1797921	1800017	-1.04703	0.0313099	-0.993427	0.0458454	1.88412	3.43532e-09	0.156434	1	0.268994	1	0.467566	1	-1.07192	2.24601e-05	0.334852	1	-0.206304	1	0.0159966	1	-0.0440248	1	0.233863	1	0.377044	1	0.00536288	1	-0.43839	1	0.0556298	1	7.45307	7.8829	8.03755	8.01339	7.56089	7.8767	9.07659	8.0808	7.55161	7.63257	8.25238
EGR52876	119767	119767	GL985056	-	1803369	1804813	-0.116441	1	-0.183554	1	0.247913	1	0.0516574	1	-0.114277	1	0.105446	1	-0.130605	1	0.13937	1	-0.371783	1	0.134837	1	0.0575251	1	0.179267	1	0.0496337	1	-0.053283	1	0.0329914	1	-0.0294113	1	11.4362	11.4118	11.3986	11.3701	11.5487	11.3814	11.5205	11.3178	11.4305	11.4064	11.5512
EGR52346	1941	1941	GL985056	+	1815585	1816698	0.99105	0.144407	0.195211	1	-0.347761	1	-0.838476	0.378665	-1.10378	0.00267228	-0.115942	1	0.283449	1	0.93642	0.0471058	0.34987	1	-0.427254	1	0.191076	1	-0.113578	1	-0.00609879	1	-0.265713	1	0.139397	1	0.132303	1	4.84305	4.85616	4.96429	5.61057	5.35577	4.83343	4.76083	5.0042	5.16912	5.05813	5.1584
EGR52877	102855	102855	GL985056	-	1817785	1818471	-0.500553	0.998063	0.00316686	1	0.161135	1	0.335818	1	0.143002	1	-0.406325	1	0.330372	1	-0.0668426	1	-0.669478	0.207617	0.341575	1	0.0635688	1	0.264164	1	-0.0469848	1	0.141136	1	0.34901	1	-0.44322	1	7.7686	7.24751	7.18513	7.23307	7.55505	7.38439	6.88427	7.16718	7.77552	7.42262	7.23293
EGR52878	53673	53673	GL985056	-	1819777	1821080	0.627632	0.702196	1.68227	0.000392631	-0.0335188	1	-2.2773	1.46048e-07	0.252573	1	-0.305808	1	-0.0862392	1	0.14136	1	0.48734	1	0.439676	1	-0.090554	1	-0.835186	0.0878564	0.0272123	1	-0.542977	0.823506	-0.254375	1	0.770245	0.165484	13.7142	13.4477	12.0528	11.5431	12.292	12.4408	11.0425	10.5427	11.2667	11.5136	11.7197
EGR52347	53331	53331	GL985056	+	1822019	1823021	0.960151	0.209681	0.802132	0.407724	0.583332	0.821754	-2.3459	5.04017e-06	-0.561136	0.769258	0.0125993	1	-0.0519981	1	0.601748	0.652578	0.736875	0.267567	0.318113	1	-0.273149	1	-0.780858	0.245036	-0.0504961	1	-0.545499	0.829876	-0.0898232	1	0.685945	0.424327	9.38887	9.38116	8.05387	7.96823	9.01852	8.60832	7.43649	7.09012	7.91178	8.07597	7.90201
EGR52879	54448	54448	GL985056	-	1823237	1824411	-0.752242	0.174337	-0.0187937	1	0.430854	1	0.339902	1	0.119948	1	-0.170267	1	0.106953	1	-0.0565939	1	-0.55335	0.622504	0.277506	1	0.184334	1	0.0914344	1	-0.097545	1	-0.0741953	1	0.194506	1	-0.0227574	1	9.71917	9.35092	9.32113	9.35613	9.61718	9.43541	9.23347	9.36281	9.76368	9.59299	9.42185
EGR52348	119768	119768	GL985056	+	1826274	1833439	0.162394	1	-0.424037	1	0.172652	1	0.0889176	1	0.0522712	1	0.0340247	1	-0.135335	1	0.0489462	1	0.327414	1	-0.201549	1	-0.105291	1	-0.0207096	1	0.0395925	1	0.07332	1	-0.217267	1	0.104325	1	11.6063	11.6385	11.7946	12.0261	11.6259	11.6695	11.9391	12.0491	11.5938	11.7109	11.7073
EGR52880	53562	53562	GL985056	-	1834532	1835599	-1.09969	0.000153018	-0.254286	1	0.316705	1	1.0378	0.000833106	0.391229	1	0.131752	1	-0.240673	1	-0.282732	1	-0.304653	1	0.0879791	1	0.0417186	1	0.174924	1	0.0790664	1	0.0479097	1	-0.143289	1	0.0161979	1	10.8224	10.7914	10.6019	10.637	10.8161	10.9523	10.9935	11.0562	10.9131	10.8471	10.8018
EGR52349	1947	1947	GL985056	+	1836522	1837135	-0.810202	0.17831	-0.382435	1	0.49544	1	0.696611	0.415565	0.158671	1	-0.122849	1	-0.271465	1	0.235741	1	-0.441637	1	0.123107	1	-0.0132803	1	0.331655	1	-0.285895	1	0.241585	1	0.185122	1	-0.140619	1	9.50779	9.16563	9.00752	8.99813	9.33518	9.18795	9.12418	8.79701	9.40758	9.55776	9.33208
EGR52350	53172	53172	GL985056	+	1838106	1839937	0.823864	0.0396582	0.043236	1	-0.143247	1	-0.724278	0.172214	-0.312444	1	-0.0794966	1	0.0324044	1	0.359859	1	-0.0285357	1	0.0399278	1	0.0829021	1	-0.094171	1	-0.0707391	1	0.0648736	1	0.174191	1	-0.168033	1	10.0171	10.1585	10.1643	10.1825	10.0302	10.0235	9.9578	9.77468	10.0362	10.2932	10.2374
EGR52351	102863	102863	GL985056	+	1840989	1842220	-0.638939	0.559939	-0.041793	1	0.640893	0.55918	0.03943	1	-0.138203	1	0.0382336	1	0.168958	1	-0.0690588	1	-0.438522	1	0.146404	1	0.049709	1	0.242108	1	-0.269235	1	0.22602	1	0.2511	1	-0.207972	1	7.54567	7.40368	7.54103	7.31959	7.66575	7.41699	7.4747	7.40387	7.75386	7.56298	7.4705
EGR52881	102864	102864	GL985056	-	1842453	1843097	0.333947	1	-0.427934	1	-0.680255	0.629424	0.773646	0.467846	-0.81875	0.15994	0.282051	1	0.684853	0.395782	-0.148241	1	-0.546025	0.832712	0.0765167	1	0.383495	1	0.0855952	1	0.456012	1	-0.201201	1	0.103254	1	-0.358137	1	4.89723	5.15891	5.47626	5.86435	5.3658	5.04465	5.14817	6.00503	5.89528	5.35592	5.44021
EGR52882	1949	1949	GL985056	-	1843808	1844443	1.4434	7.56679e-13	-0.266335	1	-0.601072	0.438681	-0.576425	0.580246	-0.691987	0.0133571	0.149133	1	0.187669	1	0.355192	1	0.229218	1	-0.193099	1	-0.0244743	1	-0.0117194	1	0.0492131	1	0.0224121	1	-0.0711902	1	-0.000405474	1	8.2573	8.45885	8.84352	9.02257	8.67943	8.36355	8.71692	8.78859	8.63959	8.58196	8.73588
EGR52352	71363	71363	GL985056	+	1847872	1852057	-0.536174	0.86771	0.594736	0.662698	-0.560678	0.779965	0.502316	0.991499	0.652891	0.222713	-0.37937	1	0.0137093	1	-0.287109	1	-0.22605	1	0.229821	1	0.0926435	1	-0.0964163	1	0.0339625	1	0.0785732	1	-0.0380606	1	-0.0745647	1	15.0537	14.5412	14.6986	14.4749	14.5535	14.7158	14.6218	14.5872	14.7347	14.6426	14.6431
EFTRET00000000101	EFTRET00000000101	EFTRET00000000101	GL985056	+	1852728	1852810	0.687593	0.81049	1.89262	0.0705689	-2.80463	0.00345432	0.225587	1	-0.015506	1	-0.128766	1	-0.56653	0.883331	0.711567	0.733874	0.997873	0.252316	0.0932186	1	0.0042779	1	-1.09493	0.297223	-0.0275147	1	0.370165	1	0.548432	0.914825	-0.89076	0.538808	3.36263	3.16788	3.27909	2.7034	3.08047	2.98677	3.31025	2.5381	3.09866	3.43071	3.53563
EFTRET00000000127	EFTRET00000000127	EFTRET00000000127	GL985056	+	1852852	1852931	0.128115	1	1.04989	0.581303	-3.9083	0.000654425	2.73274	0.0420487	0.42112	1	0.114368	1	-0.649202	0.796602	0.113998	1	0.76946	0.63451	0.324004	1	-0.498503	1	-0.593911	0.875998	-0.843856	0.561726	0.0112062	1	1.09181	0.301457	-0.258405	1	1.87794	1.85845	2.02506	1.73809	1.70585	1.77119	2.21738	1.70887	1.74277	2.06512	2.66376
EGR52883	74070	74070	GL985056	-	1853287	1855214	0.686234	0.424084	0.389137	1	-0.904987	0.0822929	-0.17004	1	0.137517	1	-0.141063	1	0.0925088	1	-0.0886805	1	0.28111	1	-0.0959779	1	-0.0644107	1	-0.120416	1	-0.111244	1	-0.131946	1	0.160333	1	0.0828808	1	13.2928	13.2208	12.7782	12.329	13.031	13.145	12.5634	12.2404	12.5985	13.0325	12.8952
EGR52353	52972	52972	GL985056	+	1859554	1862700	-0.523466	0.936066	-0.489755	1	0.86654	0.211901	0.146445	1	0.11513	1	-0.0814402	1	-0.22864	1	0.195043	1	-0.0508592	1	-0.117487	1	0.0746593	1	0.0936373	1	0.0697706	1	-0.135382	1	0.0302697	1	0.0351743	1	9.65624	9.37261	9.20533	9.21856	9.52545	9.37429	9.29676	9.04583	9.50721	9.47297	9.14834
EGR52884	102870	102870	GL985056	-	1863047	1867873	-0.054738	1	-0.239038	1	-0.0501103	1	0.343644	1	0.212062	1	-0.0964423	1	-0.134536	1	0.0189288	1	0.0824975	1	-0.13862	1	0.0381744	1	0.0178394	1	0.0360034	1	0.0437195	1	-0.124409	1	0.0446758	1	12.3969	12.2809	12.3465	12.3471	12.2513	12.3369	12.4302	12.3277	12.2802	12.27	12.2717
EGR52885	102871	102871	GL985056	-	1869403	1870261	0.497635	1	0.968674	0.0418895	-0.913494	0.0701803	-0.553354	0.82228	0.230841	1	-0.247638	1	-0.0154117	1	0.0325983	1	-0.142627	1	0.173889	1	-0.0123955	1	-0.0188992	1	-0.195729	1	0.103754	1	0.405485	1	-0.313419	1	8.87176	8.71152	9.18856	8.94004	8.50652	8.64895	8.98169	8.68832	8.52427	8.67882	9.23707
EGR52886	21278	21278	GL985056	-	1870704	1871406	0.476689	1	0.574621	0.747731	-1.1517	0.00461065	0.1	1	0.233605	1	-0.221397	1	0.140557	1	-0.15234	1	-0.0202678	1	0.0506228	1	0.0171389	1	-0.0475311	1	-0.27576	1	0.0926059	1	0.350468	1	-0.167157	1	8.97534	8.75116	9.25544	8.98439	8.58897	8.65171	8.93417	8.83685	8.57775	8.75551	9.24588
EGR52354	21279	21279	GL985056	+	1872078	1874815	0.800476	0.0285405	0.405205	1	-0.674234	0.202996	-0.53177	0.818868	-0.193148	1	-0.0451975	1	0.193185	1	0.0453363	1	0.184071	1	-0.162695	1	-0.0698329	1	0.0483519	1	-0.0574101	1	-0.102723	1	0.00936847	1	0.150867	1	11.3399	11.4678	11.8322	11.7	11.3617	11.3958	11.6081	11.561	11.3788	11.3507	11.658
EGR52887	74080	74080	GL985056	-	1874855	1876425	-0.0145164	1	0.296507	1	-0.135705	1	-0.146797	1	0.00243614	1	-0.129561	1	0.0149391	1	0.112313	1	0.0870343	1	0.00640654	1	-0.0165705	1	-0.076852	1	-0.11554	1	0.102751	1	0.0667798	1	-0.0538393	1	10.3865	10.2635	10.3967	10.6267	10.3133	10.2738	10.3163	10.4755	10.3932	10.2789	10.3491
EGR52888	53503	53503	GL985056	-	1877583	1879382	1.37426	0.0300456	0.718455	0.596391	0.247097	1	-2.34038	7.68714e-06	-0.913396	0.0851123	-0.563498	0.794544	0.249624	1	1.22765	0.00246657	-0.0683961	1	0.0685572	1	0.0396043	1	-0.040115	1	-0.150546	1	-0.0484014	1	0.0171837	1	0.18183	1	6.36433	6.2357	6.83425	7.7346	6.69697	6.36502	6.48675	6.63237	7.42062	6.76649	6.53973
EGR52889	102876	102876	GL985056	-	1884612	1885802	-0.395758	1	-0.0663369	1	1.12385	0.111816	-0.662083	0.7198	0.22134	1	0.00511427	1	-0.125048	1	-0.101367	1	-0.582434	0.729101	0.474267	1	0.0237333	1	0.0841327	1	0.12296	1	-0.20245	1	-0.163329	1	0.242878	1	4.83593	4.74554	4.90366	4.83545	4.67178	4.73405	4.96409	4.86867	5.00026	4.81937	4.71455
EGR52355	42063	42063	GL985056	+	1888070	1888648	0.710817	0.258078	0.348339	1	-0.00469009	1	-1.05492	0.00676479	-0.746462	0.0198556	-0.113968	1	0.136953	1	0.72381	0.0554859	-0.0389688	1	-0.000816681	1	0.0774831	1	-0.0377212	1	0.265096	1	-0.095167	1	-0.0394874	1	-0.130556	1	7.56857	7.8093	7.90525	8.0678	7.84663	7.69319	7.6275	7.43226	7.68564	7.49594	7.59561
EGR52890	74086	74086	GL985056	-	1888851	1890473	-0.866647	0.0551799	-0.743314	0.204799	1.29443	4.02989e-05	0.315026	1	-0.306641	1	0.035953	1	0.118432	1	0.152211	1	-0.644408	0.20164	0.241609	1	0.164717	1	0.237847	1	-0.0734225	1	-0.0858494	1	0.194699	1	-0.0354371	1	9.07845	9.00986	8.81158	9.0087	9.30218	9.01268	8.76375	8.93148	9.38501	9.22634	8.83902
EGR52356	53106	53106	GL985056	+	1893007	1894844	-0.0239689	1	0.0494804	1	1.22704	0.00405268	-1.25308	0.00548132	-0.426891	1	-0.115383	1	0.174307	1	0.368227	1	-0.222859	1	0.228302	1	0.147327	1	-0.152902	1	-0.0534191	1	0.134191	1	0.0997267	1	-0.180342	1	6.92961	6.99668	6.99381	7.23941	7.05242	6.93037	6.73041	6.86709	7.42181	7.28403	6.75772
EGR52891	1958	1958	GL985056	-	1895050	1896223	0.0197974	1	-0.428323	1	0.0745092	1	0.333463	1	-0.25574	1	0.110926	1	0.175804	1	-0.0311111	1	-0.250272	1	0.028012	1	0.17744	1	0.0446048	1	-0.0747124	1	0.0770108	1	0.0481063	1	-0.0503479	1	9.66118	9.61381	9.70849	9.63556	9.89639	9.61282	9.66626	9.7249	9.88352	9.80856	9.77438
EGR52357	1959	1959	GL985056	+	1896983	1897878	-1.71231	1.63026e-06	0.650891	0.556509	0.378413	1	0.682341	0.494362	0.652036	0.296931	-0.388749	1	0.253593	1	-0.516475	0.915978	-0.586545	0.562285	0.346479	1	0.262711	1	-0.0228963	1	-0.0889985	1	0.247814	1	0.130497	1	-0.289363	1	8.28501	7.5896	7.73682	7.56515	7.62805	7.61262	7.36467	7.6775	8.07176	7.70572	7.51287
EGR52358	1960	1960	GL985056	+	1898653	1899507	1.91892	0.00233595	0.119791	1	-1.55741	0.0232093	-0.48072	1	-0.150285	1	-0.14213	1	-0.150708	1	0.443095	1	0.561471	0.819081	-0.767359	0.320463	-0.071509	1	0.277359	1	-0.00997656	1	0.255041	1	-0.0726525	1	-0.172175	1	9.57405	9.76337	10.0224	9.60242	9.69317	9.89887	10.1502	9.32365	9.65288	10.0629	10.2796
EGR52359	119779	119779	GL985056	+	1900469	1901633	2.26511	7.4879e-06	0.505321	0.989225	-2.88788	1.35319e-09	0.119759	1	0.158657	1	0.0311551	1	0.0748322	1	-0.265278	1	0.439579	1	-0.21459	1	-0.203975	1	-0.0205848	1	0.158745	1	0.418189	1	-0.139386	1	-0.437371	1	13.0026	13.1137	13.5633	12.7406	13.241	13.4854	13.9039	13.2384	12.9819	13.5702	13.9383
EGR52892	44175	44175	GL985056	-	1901836	1903734	1.70862	0.000926697	-0.425096	1	0.0469596	1	-1.33154	0.0230676	-1.06115	0.0077504	-0.116052	1	0.00586975	1	1.17159	0.00145813	0.160367	1	-0.255688	1	0.026695	1	0.0683915	1	-0.164484	1	-0.503007	0.9886	0.121374	1	0.546315	0.826356	10.4833	10.695	11.022	11.5523	11.0211	10.623	10.8688	10.7	10.9075	10.9338	10.926
EGR52360	102884	102884	GL985056	+	1904566	1905568	-1.83802	0.0386613	0.210284	1	0.836352	0.589689	0.791386	0.670153	0.266332	1	-0.145075	1	-0.402161	1	0.281068	1	-0.255702	1	0.32696	1	-0.321779	1	0.24987	1	-0.539597	0.911269	0.23667	1	0.201673	1	0.101533	1	3.41837	3.29852	3.19567	3.376	3.23842	3.30265	3.33626	3.25837	3.19369	3.35388	3.31842
EGR52893	74091	74091	GL985056	-	1908305	1911140	-0.41171	1	0.162088	1	-0.595515	0.657126	0.84511	0.110921	0.289433	1	-0.0361846	1	0.0994116	1	-0.352824	1	-0.187143	1	0.050356	1	-0.0914501	1	0.228056	1	0.0336474	1	0.108645	1	-0.105074	1	-0.0373164	1	11.2565	11.189	11.598	11.2063	11.1638	11.306	11.631	11.5323	11.0028	11.0799	11.5058
EGR52894	44178	44178	GL985056	-	1916658	1919460	3.80894	2.21926e-11	1.30469	0.103683	-3.21534	3.99842e-08	-1.89882	0.00470937	-0.601024	0.723426	-0.482271	1	0.542674	0.881165	0.541523	0.884411	0.889379	0.172624	-0.668812	0.554372	0.0265402	1	-0.24694	1	-0.369939	1	0.217425	1	0.156589	1	-0.00359577	1	13.272	13.4059	13.9558	13.4017	13.1485	13.2186	13.0185	12.5007	12.3629	13.072	13.6916
EGR52361	102887	102887	GL985056	+	1919606	1920023	0.452188	1	0.393602	1	-0.855356	0.642072	0.0083732	1	0.753895	0.569676	0.0145941	1	-0.512045	0.976594	-0.256487	1	-0.045323	1	0.426472	1	-0.477224	1	0.0957994	1	0.0387984	1	-0.00990054	1	-0.127863	1	0.0992931	1	2.55644	2.55228	2.59244	2.53721	2.32922	2.58003	2.82579	2.67074	2.52218	2.58434	2.72269
EGR52362	40996	40996	GL985056	+	1921413	1922090	-0.27934	1	-0.275161	1	0.260083	1	0.293639	1	0.130425	1	-0.0313253	1	-0.405719	1	0.306631	1	0.0301136	1	-0.435206	1	0.150604	1	0.254257	1	-0.040274	1	0.109757	1	-0.0133392	1	-0.0561774	1	8.60124	8.7473	8.58542	8.48519	8.51373	8.75991	8.84378	8.29871	8.34353	8.57324	8.88024
EGR52363	39285	39285	GL985056	+	1922469	1923899	1.09366	0.0012244	0.766564	0.149283	-1.58784	8.34899e-09	-0.27286	1	-0.628321	0.226535	-0.284998	1	0.594929	0.381216	0.318535	1	-0.110506	1	-0.0760963	1	0.154601	1	0.0320358	1	-0.12201	1	-0.115645	1	0.212367	1	0.025548	1	8.59552	8.51507	8.70154	8.84984	8.916	8.61189	8.26103	8.57007	8.85859	8.78939	8.79622
EGR52895	102890	102890	GL985056	-	1924115	1924777	1.17453	0.00293272	-0.650321	0.508858	-1.08901	0.0158523	0.564647	0.825793	-0.523083	0.859498	0.311068	1	0.403964	1	-0.192047	1	0.227927	1	-0.0672638	1	0.0232921	1	-0.183872	1	-0.0133289	1	-0.292593	1	0.497903	1	-0.191823	1	6.62963	6.77783	6.48015	6.24307	7.01465	6.6422	6.30091	6.44258	6.80843	6.91418	6.79318
EGR52364	30668	30668	GL985056	+	1925558	1926355	2.1717	4.00939e-11	-0.266517	1	-0.654282	0.550287	-1.2508	0.00823546	-0.713704	0.136528	-0.0892556	1	0.319169	1	0.483909	1	1.0517	0.000178483	-0.947475	0.00243461	0.111796	1	-0.215668	1	-0.0953007	1	-0.14236	1	0.067947	1	0.169959	1	8.9543	8.68783	8.21053	8.05455	9.38146	8.67603	7.95675	7.71751	8.26448	8.80816	8.32322
EGR52365	102892	102892	GL985056	+	1927653	1928479	1.2033	0.0276917	0.635928	0.670079	-2.49538	3.40253e-10	0.655433	0.628313	0.38222	1	0.157584	1	-0.376937	1	-0.16288	1	0.0598814	1	-0.064562	1	-0.0506337	1	0.0551222	1	-0.074644	1	0.467218	1	-0.357079	1	-0.0354857	1	9.71104	9.97268	10.4347	9.78199	9.48622	9.89388	10.6806	9.89352	9.51455	9.7711	10.782
EGR52896	74099	74099	GL985056	-	1928664	1930028	1.06408	0.0399211	0.425631	1	-2.1233	2.83462e-09	0.632892	0.630972	0.19572	1	0.212084	1	-0.426411	1	0.0186212	1	0.0419586	1	-0.0783218	1	-0.0172725	1	0.0534168	1	0.0353265	1	0.298837	1	-0.369882	1	0.0357269	1	10.0294	10.2887	10.64	10.0733	9.90101	10.1589	10.9031	10.0534	9.93248	10.066	10.9499
EGR52897	74103	74103	GL985056	-	1930317	1931186	1.0199	0.0173364	-0.337712	1	-0.0464615	1	-0.636949	0.535648	-1.0241	3.0637e-05	0.157567	1	0.428861	1	0.437957	1	-0.276289	1	-0.0758124	1	0.100927	1	0.250976	1	0.0198992	1	-0.263308	1	0.0736486	1	0.169852	1	8.88135	9.23641	9.56363	9.71994	9.36324	8.97585	9.12008	9.2589	9.2401	9.22621	9.33662
EGR52366	38876	38876	GL985056	+	1932327	1933968	0.175481	1	-3.12711	5.91829e-06	2.34148	0.0002596	0.611272	0.849246	0.139934	1	0.940409	0.173591	-1.2886	0.00859722	0.207479	1	-0.773899	0.434951	-0.580781	0.831592	0.227871	1	1.12614	0.0589994	0.771172	0.423016	0.172371	1	-0.467597	1	-0.476189	1	3.10362	3.59272	3.47982	3.78605	3.20211	3.46826	4.49312	3.96784	3.44127	3.70743	3.70753
EGR52898	53430	53430	GL985056	-	1937076	1938555	2.40874	6.49893e-05	-0.772157	0.568849	-2.34611	0.000109983	0.710308	0.66302	-0.260376	1	0.699901	0.46871	0.209876	1	-0.649518	0.591018	0.732705	0.397526	0.244945	1	-0.444116	1	-0.533126	0.905256	-0.065648	1	0.0731049	1	0.0141286	1	-0.021498	1	8.37034	8.77687	8.82699	8.29276	8.60301	8.38255	8.75552	8.66043	8.29184	8.65247	9.06098
EGR52899	54181	54181	GL985056	-	1939145	1940081	-0.307639	1	0.0429053	1	-0.0222895	1	0.286975	1	0.0848516	1	0.0817173	1	0.0113983	1	-0.177951	1	-0.0506766	1	0.090232	1	-0.0553039	1	0.0157406	1	-0.0704363	1	0.0432244	1	0.158421	1	-0.131272	1	10.4077	10.3042	10.1628	10.0352	10.3419	10.2429	10.1467	10.1361	10.3706	10.2149	10.3035
EGR52367	21288	21288	GL985056	+	1940797	1943070	0.719049	0.115964	0.0671341	1	-0.191523	1	-0.594414	0.505116	-0.321555	1	0.0339326	1	0.271569	1	0.0159902	1	0.428551	1	-0.0105654	1	-0.194143	1	-0.223748	1	0.0520035	1	-0.131252	1	-0.0445328	1	0.123747	1	10.2328	10.3556	10.6936	10.6476	10.4632	10.3699	10.5564	10.6721	10.4293	10.4032	10.4213
EGR52900	53484	53484	GL985056	-	1943819	1946466	0.0795755	1	-0.717138	0.568168	0.759946	0.494551	-0.122088	1	-0.177155	1	-0.0407055	1	-0.0551378	1	0.272874	1	0.296969	1	-0.293082	1	-0.108852	1	0.104892	1	-0.0128972	1	0.0594868	1	0.0278363	1	-0.0744322	1	9.7256	9.73236	9.67376	10.0524	9.91257	9.82999	9.78166	9.94251	9.83943	9.91813	9.617
EGR52368	119788	119788	GL985056	+	1948518	1949819	-1.2086	0.000781846	1.20382	0.000846721	0.115269	1	-0.110144	1	0.451821	1	-0.401342	1	-0.183395	1	0.132971	1	-1.01741	2.1606e-05	0.841551	0.00502766	0.200706	1	-0.0246227	1	-0.191139	1	0.0597224	1	0.192865	1	-0.0613286	1	13.16	13.0891	12.7862	12.8073	12.8392	13.3212	12.8701	12.6865	13.2817	13.0556	13.178
EGR52369	102901	102901	GL985056	+	1950327	1951457	-1.17018	0.0171387	-0.203742	1	0.125157	1	1.24901	0.0102108	0.661184	0.321342	-0.0711954	1	-0.0594845	1	-0.530661	0.855045	-0.526043	0.87304	0.237828	1	0.162756	1	0.125352	1	-0.0299817	1	-0.189648	1	0.115766	1	0.103691	1	8.82962	8.45512	8.31442	8.23779	8.48583	8.60312	8.43756	8.65979	8.8094	8.44027	8.31366
EGR52901	71371	71371	GL985056	-	1951537	1952169	0.906514	0.0562297	-0.927174	0.0452577	-0.156843	1	0.17712	1	-0.529207	0.812549	0.603021	0.404681	-0.0174364	1	-0.0561437	1	0.0602525	1	0.0074488	1	0.0433014	1	-0.111014	1	-0.186053	1	0.316844	1	0.239699	1	-0.370315	1	10.1289	10.2896	9.78272	9.91383	10.341	9.77408	9.67119	9.81836	10.2816	10.5451	10.1002
EGR52902	54632	54632	GL985056	-	1952697	1954526	2.62209	3.59288e-13	-0.999107	0.0866459	-1.87876	2.35222e-06	0.25438	1	-0.705149	0.222201	0.520343	0.903705	0.708948	0.215608	-0.523373	0.88998	2.17862	2.77333e-23	-1.27873	3.73626e-06	-0.00903733	1	-0.89032	0.0211635	0.0302221	1	-0.0313809	1	0.367597	1	-0.366073	1	12.8037	12.8603	11.832	11.6809	12.8217	12.0301	11.0009	11.5819	11.3422	12.8587	12.1504
EGR52370	102904	102904	GL985056	+	1955473	1957130	1.98696	2.77532e-07	-0.608762	0.705098	-1.97055	3.02729e-07	0.588881	0.757524	-0.528488	0.863641	0.251591	1	0.316953	1	-0.0387018	1	1.6728	3.47057e-12	-0.871321	0.0259075	-0.33178	1	-0.469651	1	0.0783578	1	0.268152	1	0.114774	1	-0.460441	1	10.9729	11.3172	11.7362	11.524	10.5505	10.3913	10.7198	10.7519	10.3571	11.8061	12.054
EGR52903	119789	119789	GL985056	-	1959009	1960677	-0.35838	1	-0.0314388	1	0.810235	0.0259023	-0.419793	1	-0.131998	1	0.0472915	1	-0.173008	1	0.257516	1	0.00761181	1	0.45809	1	-0.161242	1	-0.304138	1	-0.103097	1	-0.284681	1	0.117316	1	0.270453	1	10.9612	10.8321	10.4018	10.6993	11.1669	10.9164	10.6146	10.6572	11.1553	10.7224	10.5491
EGR52371	102906	102906	GL985056	+	1964214	1966216	-0.583092	0.790009	-0.803032	0.340568	0.553425	0.874513	0.832141	0.383861	0.0368741	1	0.096836	1	-0.107313	1	-0.0266297	1	-0.74178	0.191577	0.227375	1	0.287249	1	0.227025	1	-0.209196	1	-0.242971	1	0.0833384	1	0.369172	1	6.23509	6.1016	5.58552	5.75042	6.32712	6.16645	5.75015	5.90068	6.80428	6.59463	6.06645
EGR52904	54865	54865	GL985056	-	1966958	1968599	-4.4654	5.53437e-18	2.97038	7.02759e-08	0.399118	1	1.09601	0.194673	2.28318	1.90056e-11	-0.608057	0.683206	-0.0906176	1	-1.58431	4.51248e-05	-1.72498	3.78397e-06	0.420971	1	0.90167	0.128747	0.401742	1	-0.345139	1	1.05177	0.037104	-0.19358	1	-0.512832	0.961381	10.8123	10.1783	10.5531	9.74529	9.28843	10.479	10.5064	10.6989	10.9671	10.6038	10.5202
EGR52905	102908	102908	GL985056	-	1971436	1972017	-0.108153	1	0.444223	1	-3.27363	1.53179e-12	2.93707	6.39727e-10	0.906312	0.0740868	0.0240493	1	-0.277352	1	-0.65339	0.500204	-1.10437	0.00778599	0.146819	1	0.260246	1	0.696518	0.387421	0.0339145	1	0.497217	1	-0.108712	1	-0.422523	1	10.3649	11.0365	11.7605	10.4292	10.0506	11.2754	12.1895	10.9979	10.7412	11.1894	12.2141
EGR52372	102909	102909	GL985056	+	1976834	1978586	-0.342989	1	0.676487	0.667732	-2.84858	9.82094e-09	2.51414	1.42841e-06	0.835364	0.163446	0.180607	1	-0.330331	1	-0.685794	0.441961	-1.06272	0.0190096	0.376998	1	-0.112289	1	0.797234	0.216501	-0.0247067	1	0.533981	0.885908	-0.0623009	1	-0.446673	1	8.42956	9.00441	9.94748	8.33282	8.03584	9.0004	10.3184	8.83162	8.82058	9.30786	10.4502
EFTRET00000000154	EFTRET00000000154	EFTRET00000000154	GL985056	+	1978967	1979058	0.212709	1	0.692073	0.731272	-0.036177	1	-0.867321	0.629783	-0.112125	1	-0.0881875	1	0.00428894	1	0.195758	1	0.311548	1	0.584117	0.788942	-0.419132	1	-0.47606	1	-0.228801	1	0.146435	1	-0.165984	1	0.248802	1	3.6628	3.58359	3.34489	3.22333	3.81462	3.77773	3.43621	3.20092	3.48324	3.70535	3.47909
EGR52373	102910	102910	GL985056	+	1979783	1983883	0.258226	1	-0.2279	1	0.64105	0.35045	-0.671624	0.276869	-0.358722	1	-0.00981614	1	-0.0507495	1	0.419294	1	0.112964	1	0.144737	1	-0.112722	1	-0.14505	1	-0.11042	1	0.161462	1	0.0545389	1	-0.105292	1	8.91983	9.139	9.38989	9.58679	9.13562	9.14252	9.42033	9.3083	9.10225	9.44718	9.35743
EGR52374	54611	54611	GL985056	+	1984500	1985099	0.512451	0.938391	-0.0746843	1	-0.0356262	1	-0.40225	1	-0.267678	1	0.145174	1	0.00759463	1	0.115009	1	0.188912	1	0.0142223	1	-0.0754534	1	-0.127506	1	0.106924	1	-0.00996011	1	-0.0044983	1	-0.0924692	1	10.5262	10.6388	10.5226	10.6014	10.6407	10.4885	10.4601	10.4721	10.4458	10.5348	10.5026
EGR52906	1977	1977	GL985056	-	1985894	1988742	0.755478	0.497729	0.292343	1	-0.832738	0.377092	-0.214868	1	0.185847	1	-0.105661	1	-0.0338728	1	-0.0462647	1	0.729817	0.290689	-0.524128	0.911725	-0.0941706	1	-0.111476	1	0.0340531	1	0.0470608	1	-0.164231	1	0.0831413	1	11.0754	11.0252	11.2361	11.0296	10.9271	11.0658	11.2308	11.0281	10.8908	11.006	11.1165
EGR52907	71374	71374	GL985056	-	1990685	1993628	0.984581	0.00124385	-0.0467978	1	-0.854167	0.0182379	-0.0836067	1	-0.176929	1	0.145421	1	0.10772	1	-0.0762236	1	0.217743	1	-0.14296	1	-0.00850922	1	-0.0661885	1	0.00602796	1	-0.0594768	1	-0.0416934	1	0.0951014	1	12.1597	12.255	12.419	12.2371	12.279	12.1699	12.3597	12.293	12.1412	12.1054	12.3991
EGR52908	119790	119790	GL985056	-	1994383	1995434	-0.11066	1	-1.49259	0.00704732	1.84855	0.000174824	-0.245022	1	-0.797558	0.15665	0.125687	1	-0.430195	1	1.10165	0.00526444	-0.871773	0.0938248	0.0902047	1	0.281352	1	0.499939	1	0.0516016	1	-0.298266	1	-0.0671398	1	0.313859	1	6.474	6.75652	6.88664	7.1816	7.18229	6.90794	7.41123	6.77802	6.7615	6.83777	6.91989
EGR52375	54846	54846	GL985056	+	2002886	2006212	1.47934	0.00253791	-0.768156	0.407281	-1.15547	0.0412441	0.443306	1	-0.38012	1	0.344365	1	0.327949	1	-0.292211	1	0.505385	0.976942	-0.495139	1	-0.155027	1	0.144296	1	0.267541	1	-0.340137	1	-0.299451	1	0.372021	1	8.09438	8.56838	9.4885	9.68264	8.30902	8.38303	9.29596	9.91379	8.96916	9.04903	9.18687
EGR52909	74118	74118	GL985056	-	2007539	2008887	0.736457	0.103075	-0.0508654	1	-0.558694	0.686937	-0.126862	1	-0.154264	1	0.0423309	1	0.1142	1	-0.00226106	1	0.401395	1	-0.0537523	1	-0.099458	1	-0.247899	1	-0.00659682	1	0.0264728	1	-0.0324861	1	0.0125503	1	11.9005	11.7377	11.747	11.7151	11.9978	11.7072	11.6717	11.7129	11.8591	11.7843	11.6774
EGR52910	119792	119792	GL985056	-	2009965	2011564	0.791382	0.375325	0.520641	0.949972	-0.509909	0.975952	-0.802144	0.362093	-0.00944533	1	-0.162467	1	-0.0767231	1	0.248791	1	0.142334	1	-0.299064	1	0.161429	1	-0.00477902	1	-0.185918	1	0.129746	1	-0.0562323	1	0.112486	1	9.96074	9.86088	10.0431	9.98271	9.87665	9.8769	10.0093	9.72989	9.81393	9.86476	10.015
EGR52376	74122	74122	GL985056	+	2018352	2021330	0.612442	0.617364	-0.48488	1	0.135815	1	-0.263871	1	-0.294813	1	0.00207035	1	-0.155531	1	0.448387	1	-0.0369846	1	-0.361842	1	0.128353	1	0.270288	1	-0.247184	1	0.0956673	1	0.0360938	1	0.115675	1	10.7056	10.7129	10.8124	10.8525	10.8289	10.6462	10.8532	10.5	10.7769	11.0771	10.9863
EGR52377	102920	102920	GL985056	+	2030663	2033319	-0.213295	1	0.744023	0.263302	1.09872	0.00468168	-1.62951	9.05226e-08	-0.162787	1	-0.17659	1	-0.405585	1	0.744974	0.0426296	0.00497087	1	-0.227795	1	0.217577	1	0.00499912	1	0.273817	1	-0.291685	1	-0.377275	1	0.394952	1	7.91436	8.1567	8.86192	9.88729	7.99937	8.25435	9.12627	9.367	8.15019	8.10414	8.40711
EGR52378	54703	54703	GL985056	+	2044956	2046846	-0.163602	1	0.385701	1	0.677322	0.41355	-0.898486	0.0693459	-0.109481	1	-0.0572111	1	-0.380297	1	0.546629	0.711765	1.29797	3.13008e-10	-0.304025	1	-0.337742	1	-0.655647	0.219961	0.0461172	1	0.0223678	1	-0.189373	1	0.120867	1	9.15449	8.79544	8.95066	9.61793	9.43136	9.02137	9.39124	9.48172	9.07708	9.23424	9.03863
EGR52379	74123	74123	GL985056	+	2050724	2053342	-0.019376	1	0.415182	1	-0.6651	0.50001	0.269556	1	0.483188	1	-0.169047	1	0.0342593	1	-0.348291	1	0.016872	1	0.0655098	1	0.0812471	1	-0.163409	1	-0.0568611	1	0.0810259	1	0.02503	1	-0.0491557	1	14.1595	13.9956	13.8842	13.5625	13.781	14.0432	13.8003	13.7176	13.768	13.8362	13.9053
EGR52911	53373	53373	GL985056	-	2055012	2056598	0.228762	1	-0.833114	0.165928	1.44479	8.25875e-05	-0.839813	0.155693	-0.307721	1	0.231214	1	-0.210287	1	0.286341	1	0.433134	1	-0.301455	1	-0.226555	1	0.0949849	1	0.332168	1	-0.0332627	1	-0.236657	1	-0.0621744	1	7.88503	7.971	7.82566	8.65053	8.31469	8.07463	8.1991	8.72377	8.04062	8.29762	8.03596
EGR52912	54999	54999	GL985056	-	2057332	2059048	-0.221563	1	0.0135568	1	1.21535	0.179869	-1.00649	0.336742	0.267145	1	-0.124435	1	-0.231085	1	0.0881711	1	-0.547616	0.862794	0.523322	0.934421	-0.0504616	1	0.0751908	1	-0.361115	1	-0.0185625	1	0.183743	1	0.196529	1	4.97049	4.37917	4.34858	4.91467	4.88722	4.51467	4.52896	4.95144	5.19584	5.06179	4.52574
EGR52913	44214	44214	GL985056	-	2060906	2062258	-0.237683	1	-1.28299	8.67486e-06	0.293678	1	1.22771	3.93285e-05	0.110295	1	0.863577	0.000366717	-0.757301	0.0112881	-0.21743	1	0.0357658	1	-0.120636	1	-0.0589669	1	0.143886	1	0.0321832	1	0.354614	1	0.0410627	1	-0.427704	1	11.0566	11.2913	11.3295	11.2469	11.4442	11.2386	12.3183	11.8775	12.0667	11.9177	12.1619
EGR52380	119796	119796	GL985056	+	2065645	2067367	-0.377362	1	1.90836	5.31467e-09	0.606336	0.667628	-2.13637	1.07811e-09	-0.506274	0.965855	-0.859241	0.0117092	0.0179907	1	1.34686	3.17692e-08	-0.617491	0.408524	0.638259	0.313756	0.491467	1	-0.511624	0.941476	0.0403103	1	-0.417331	1	-0.107156	1	0.484433	1	6.95859	7.11439	6.99276	7.70982	7.62458	8.02266	7.32972	7.26063	7.85081	7.60993	7.52086
EGR52381	102927	102927	GL985056	+	2069235	2071153	-1.21712	0.433813	0.454853	1	0.178819	1	0.57972	0.941975	0.365624	1	0.240551	1	-0.354556	1	-0.250185	1	-0.0538579	1	0.0634081	1	0.533665	0.951717	-0.54271	0.945809	0.107676	1	0.807817	0.617035	-0.0235989	1	-0.890927	0.541358	-0.598605	-0.605786	-0.600434	-0.406705	-0.640181	-0.640634	-0.60075	-0.496309	-0.564446	-0.523522	-0.556443
EGR52914	1983	1983	GL985056	-	2072393	2073151	0.557988	0.699163	-0.586652	0.565295	0.0697371	1	-0.0418841	1	-0.118493	1	0.211141	1	-0.18503	1	0.0925252	1	-0.157047	1	-0.00637755	1	0.0514673	1	0.111748	1	0.0803466	1	0.0312119	1	-0.0613147	1	-0.0501444	1	10.1004	10.2213	10.2477	10.4432	10.0952	10.005	10.2868	10.2912	10.2601	10.2616	10.2695
EGR52915	74129	74129	GL985056	-	2073634	2074183	1.95096	3.58649e-05	-0.0341226	1	-1.12032	0.0756898	-0.796662	0.397664	-0.296114	1	0.13041	1	0.0193744	1	0.146191	1	0.0981034	1	-0.136343	1	-0.0200789	1	0.0582339	1	-0.0201602	1	-0.0912089	1	0.128806	1	-0.0173293	1	9.5911	10.149	10.8383	10.4857	9.86119	10.1217	10.9163	10.4609	9.44762	9.60312	10.5877
EGR52382	119797	119797	GL985056	+	2076038	2077003	0.352947	1	0.0633369	1	-0.800459	0.187952	0.384558	1	0.334295	1	-0.0842043	1	0.0450649	1	-0.295109	1	0.148176	1	-0.333406	1	0.0432614	1	0.141902	1	0.13171	1	0.019966	1	-0.035572	1	-0.116088	1	12.2574	12.2354	12.3462	12.0397	12.0178	12.2642	12.2928	12.2049	12.0358	12.1543	12.2043
EGR52916	21293	21293	GL985056	-	2078610	2082431	0.345037	1	-0.262884	1	0.102066	1	-0.184086	1	0.142297	1	0.00812344	1	-0.188713	1	0.0382525	1	0.290434	1	-0.278159	1	-0.0341182	1	0.0217061	1	-0.0389208	1	0.0648342	1	-0.224939	1	0.199045	1	10.8144	10.8041	10.8305	10.9724	10.7447	10.8218	10.9795	10.97	10.8141	10.8416	10.785
EGR52383	21294	21294	GL985056	+	2086847	2088388	0.470537	1	0.466195	1	-0.953741	0.00595976	0.0171544	1	0.015824	1	-0.00177216	1	0.119394	1	-0.133555	1	0.162197	1	0.141813	1	-0.19007	1	-0.113699	1	0.102804	1	-0.0269785	1	-0.0481869	1	-0.0276491	1	11.8693	11.998	12.2547	12.0485	11.9203	12.062	12.2407	12.2009	12.0016	12.0346	12.2188
EGR52917	42915	42915	GL985056	-	2088735	2089082	-0.789013	0.217753	0.379436	1	0.56704	0.781589	-0.157423	1	0.291367	1	-0.132802	1	0.0276589	1	-0.18623	1	-0.195114	1	0.328694	1	0.0478431	1	-0.181202	1	-0.0938778	1	0.0325643	1	0.197948	1	-0.136769	1	8.21879	7.78519	7.57986	7.78343	8.03179	7.87656	7.5672	7.9025	7.9587	7.74557	7.54408
EGR52918	102933	102933	GL985056	-	2090268	2091844	0.761812	0.476871	0.382113	1	-0.0153395	1	-1.12809	0.208262	-0.689685	0.369524	0.0921564	1	0.427927	1	0.169923	1	0.10926	1	-0.0899174	1	0.267722	1	-0.286345	1	-0.0950802	1	-0.109697	1	0.436619	1	-0.231708	1	5.6831	5.70652	5.29133	5.19775	5.93815	5.48127	4.91616	4.9905	5.74902	5.63742	5.26936
EGR52919	54789	54789	GL985056	-	2092198	2093120	-0.00894303	1	-0.0138893	1	-0.386399	1	0.410125	1	-0.272045	1	0.535729	0.950296	0.746444	0.665664	-1.01071	0.410849	-0.126219	1	-0.0250874	1	1.01447	0.371751	-0.863875	0.566108	-0.0887048	1	0.106293	1	0.139435	1	-0.15682	1	0.97244	1.06964	1.13941	0.978938	1.07589	1.03015	1.0564	1.22596	1.26728	1.13176	1.03822
EGR52920	102935	102935	GL985056	-	2093968	2095082	1.08371	0.573362	-0.514612	0.98892	-1.43981	0.338603	0.875336	0.673554	0.416285	1	0.524086	0.969753	-0.191151	1	-0.750365	0.657403	0.161283	1	-0.0188734	1	-0.550654	0.931129	0.409018	1	0.0188428	1	-0.191009	1	-0.0834617	1	0.253348	1	-1.01874	-0.862735	-1.08624	-1.07541	-1.00377	-0.837321	-1.04541	-0.963434	-1.08717	-1.08711	-1.05458
EGR52384	102936	102936	GL985056	+	2096296	2097456	1.03598	0.617048	-0.526846	0.979911	-0.103478	1	-0.397174	1	-0.754212	0.683268	0.901379	0.52116	0.828467	0.576093	-0.977106	0.41124	0.45118	1	-0.961746	0.455131	0.616944	0.852272	-0.104478	1	-0.929832	0.460002	0.178496	1	0.0556644	1	0.695027	0.672112	0.00810721	0.0714091	-0.068354	-0.0835115	0.419733	0.0346722	-0.106304	0.0887078	-0.111454	-0.0763372	-0.108608
EGR52385	119800	119800	GL985056	+	2098398	2100395	-0.269499	1	-0.591027	0.720078	0.597601	0.701018	0.262563	1	0.265443	1	0.0417603	1	-0.112799	1	-0.194197	1	0.306591	1	-0.333812	1	0.0130978	1	0.0140551	1	-0.0810771	1	0.0796048	1	0.109963	1	-0.108468	1	11.2353	10.9941	10.7912	10.8401	10.9346	10.849	10.7438	10.8443	10.8777	10.9591	10.7033
EGR52386	102938	102938	GL985056	+	2101143	2102156	1.98741	0.08695	0.675263	0.835743	-0.929074	0.596278	-1.7329	0.135577	-0.998689	0.355801	0.453485	1	0.312008	1	0.233006	1	-0.312359	1	-0.0534476	1	0.497782	1	-0.131999	1	0.481383	1	0.395826	1	-0.619695	0.79977	-0.257681	1	2.24417	2.4742	3.00517	3.01592	2.47249	2.40648	2.97165	2.8983	2.56535	2.56417	2.53632
EGR52921	28199	28199	GL985056	-	2102664	2104140	0.3001	1	0.874943	0.106585	-1.14544	0.00540694	-0.0302169	1	0.40861	1	-0.16533	1	-0.0617513	1	-0.180838	1	0.166049	1	0.0793531	1	0.0231513	1	-0.268223	1	-0.247472	1	0.204713	1	0.115729	1	-0.072882	1	12.0481	11.5633	11.7949	11.4309	11.3657	11.279	11.4397	11.1684	11.3849	11.249	11.801
EGR52387	54890	54890	GL985056	+	2105541	2106479	1.0001	0.000464406	1.44344	3.69173e-11	-1.30159	2.75309e-08	-1.14142	3.15646e-05	-0.183325	1	-0.506955	0.932108	0.695098	0.0182287	-0.00442217	1	0.802466	0.000257611	-0.218142	1	-0.131948	1	-0.451796	1	-0.174269	1	-0.120442	1	0.0302451	1	0.264483	1	10.5412	10.0955	10.3101	9.95278	10.4239	10.192	9.6435	9.73464	9.68049	9.81168	9.85396
EGR52922	102941	102941	GL985056	-	2106843	2108146	0.436877	1	0.261753	1	-0.403857	1	-0.294749	1	-0.0590388	1	0.127127	1	-0.102746	1	0.0345676	1	0.00961157	1	0.211789	1	-0.119974	1	-0.101358	1	0.022947	1	0.0514662	1	-0.015714	1	-0.0587613	1	9.78321	9.82393	10.0469	9.97038	9.87151	9.7931	10.1706	9.99199	9.79961	9.67473	9.94723
EGR52388	28928	28928	GL985056	+	2109073	2110566	1.36725	1.47647e-13	0.745425	0.0374494	-0.686685	0.11799	-1.42471	1.46637e-13	-0.634269	0.0455921	-0.12778	1	0.399186	1	0.36257	1	0.853906	1.7529e-07	-0.300013	1	-0.0623673	1	-0.490989	1	0.0214486	1	0.0497049	1	0.0308252	1	-0.102078	1	10.9611	10.7858	10.6017	10.5753	11.5708	11.0413	10.5181	10.516	10.6757	10.5731	10.459
EGR52923	53286	53286	GL985056	-	2110817	2111790	-0.104234	1	-0.252927	1	0.162285	1	0.194734	1	0.274488	1	-0.0823652	1	-0.122027	1	-0.0699162	1	0.000862234	1	-0.217475	1	0.1809	1	0.0355058	1	-0.0922539	1	0.144274	1	0.0480396	1	-0.100013	1	9.26304	9.00313	8.98384	8.90992	8.98101	8.95418	8.96116	8.84821	9.03722	9.01894	8.99182
EGR52924	119803	119803	GL985056	-	2112159	2115921	-0.545874	0.83028	-0.476531	1	0.697325	0.354264	0.32441	1	-0.0686676	1	-0.0559932	1	0.112866	1	0.0116183	1	0.0586341	1	-0.0960272	1	-0.154077	1	0.191157	1	0.267849	1	-0.286527	1	-0.213782	1	0.232346	1	10.4922	10.6481	10.7861	11.0929	10.6304	10.7838	10.829	11.1947	10.7711	10.8532	10.7394
EGR52925	44230	44230	GL985056	-	2120275	2122153	0.287664	1	-1.62357	0.000712548	0.935917	0.188917	0.399504	1	-0.403172	1	0.22786	1	0.0896646	1	0.0850434	1	-0.273314	1	-0.679586	0.349186	0.401775	1	0.54995	0.79432	0.668152	0.380248	-0.373746	1	-0.305184	1	0.0105477	1	12.4475	13.1317	13.8242	14.1346	12.9664	13.325	14.1339	14.4552	13.0658	13.6171	13.4432
EGR52926	54349	54349	GL985056	-	2123490	2123942	-0.481022	1	-0.0432361	1	0.26423	1	0.259965	1	0.323844	1	0.0442088	1	-0.0831673	1	-0.284857	1	-0.302933	1	0.287515	1	-0.0104502	1	0.0258686	1	-0.0202812	1	-0.0342877	1	0.148538	1	-0.0939801	1	12.1243	11.955	11.7883	11.7563	11.8932	11.9113	11.8258	11.9235	11.8746	11.804	11.7843
EGR52927	102947	102947	GL985056	-	2125130	2126169	-0.55891	0.770252	-1.07151	0.0045857	0.752702	0.206767	0.877503	0.0774379	0.117435	1	0.106025	1	0.0540388	1	-0.277597	1	-0.54565	0.700105	0.0994134	1	-0.0128151	1	0.4589	1	-0.192031	1	0.348565	1	0.0673929	1	-0.223771	1	8.3691	8.52973	8.53735	8.29742	8.3461	8.51728	8.55787	8.53111	8.60139	8.8199	8.55411
EGR52389	1992	1992	GL985056	+	2126991	2127617	2.12102	2.04628e-08	-0.86784	0.20453	-0.629128	0.65568	-0.627956	0.668516	-1.5286	8.73819e-10	0.193238	1	0.221708	1	1.11488	0.000331967	0.0878034	1	0.314362	1	-0.164199	1	-0.238416	1	-0.427986	1	1.40166	3.08756e-08	0.110447	1	-1.08229	0.000508089	7.84957	8.43695	9.04458	9.19931	8.11295	7.66679	8.17347	7.74431	9.02872	10.0504	9.20787
EGR52390	53561	53561	GL985056	+	2130257	2130931	0.50988	0.981617	1.09224	0.133252	0.422854	1	-2.02647	5.16892e-05	-0.301387	1	-0.665824	0.452787	0.673311	0.421956	0.294421	1	0.377861	1	0.247431	1	-0.255076	1	-0.370424	1	0.0813842	1	0.0109513	1	-0.322249	1	0.230181	1	6.3451	6.72501	7.81463	9.07296	6.26038	6.85527	7.06348	8.48435	5.97533	6.66266	6.88146
EGR52928	119805	119805	GL985056	-	2131275	2132542	-0.113681	1	0.160667	1	-1.36705	7.10818e-05	1.31973	0.000175977	0.316833	1	-0.13997	1	0.254982	1	-0.432195	1	-1.04981	1.31206e-05	0.136663	1	0.385356	1	0.527034	0.830415	0.21842	1	-0.0229908	1	-0.0238428	1	-0.171755	1	12.8669	13.2802	13.5303	13.3872	12.8609	13.5825	13.568	13.8532	13.3529	13.2834	13.5113
EGR52929	1993	1993	GL985056	-	2136772	2138308	-0.912283	0.286025	0.214031	1	0.086539	1	0.61089	0.774468	0.341401	1	-0.213462	1	-0.024501	1	-0.103136	1	-0.898674	0.0741462	0.0569187	1	0.412145	1	0.429376	1	-0.146171	1	0.0683403	1	0.0827101	1	-0.00481239	1	12.1098	11.9798	11.89	11.7603	11.7092	11.9453	11.7308	11.6639	12.0411	11.8097	12.0169
EGR52930	102952	102952	GL985056	-	2138966	2139721	-2.1212	0.00117887	0.502132	0.996599	-0.707338	0.692513	2.32732	0.0150999	0.234618	1	-0.0562337	1	0.432884	1	-0.611228	0.784291	-1.29578	0.00647175	0.397062	1	0.393236	1	0.505624	0.98834	-0.273238	1	0.175187	1	0.293402	1	-0.195005	1	4.00389	3.92027	3.78916	3.39632	3.8511	3.97231	3.56728	3.60128	4.23405	3.94703	3.95793
EGR52391	102953	102953	GL985056	+	2142152	2144101	-1.04852	0.0252684	1.41367	0.000314053	1.10567	0.0143115	-1.47045	0.00010692	0.242755	1	-0.369607	1	-0.484508	1	0.611054	0.451696	-0.331041	1	0.210554	1	0.321047	1	-0.200624	1	-0.206212	1	0.127217	1	0.0512754	1	0.0276441	1	7.87232	7.14021	7.33637	7.92014	7.89348	7.51293	7.79897	7.6925	7.67789	7.19079	7.52661
EGR52931	54128	54128	GL985056	-	2144313	2145588	-0.252288	1	0.197744	1	0.241111	1	-0.185833	1	0.00590326	1	0.0200935	1	-0.0122029	1	-0.013807	1	0.0603355	1	-0.730735	0.0569061	0.392259	1	0.278251	1	-0.269951	1	0.265656	1	-0.170523	1	0.175107	1	8.69351	8.8923	8.56862	8.47947	8.69236	8.88754	8.5855	8.48613	9.19112	9.306	8.7878
1_94T	1_94G	1_94G	GL985056	-	2150066	2150455	-2.44505	5.01173e-08	-0.868037	0.278225	1.17462	0.0455443	2.13982	2.22525e-06	1.79163	1.11009e-10	0.269977	1	-0.729433	0.238429	-1.33313	3.13078e-05	-0.350613	1	0.364425	1	-0.344807	1	0.331275	1	1.17458	0.00109013	0.274637	1	-0.320393	1	-1.12915	0.00177979	8.16561	8.60689	8.42467	7.89578	7.62588	9.00734	9.54087	9.28247	7.55157	8.61826	8.89397
EGR52392	53815	53815	GL985056	+	2151087	2151955	0.0578571	1	-0.470822	1	0.485171	1	-0.0719961	1	-0.755791	0.0126758	0.165072	1	0.290203	1	0.300186	1	-0.645678	0.150373	0.0624411	1	0.125856	1	0.45713	1	-0.0266115	1	-0.124213	1	0.15944	1	-0.00871166	1	7.64835	7.98579	8.27039	8.36494	8.28185	8.06731	8.27604	8.3664	8.41642	8.14071	8.12018
EGR52932	71380	71380	GL985056	-	2152119	2155807	-0.648553	0.497227	-0.196784	1	-0.404807	1	1.24983	0.000639026	0.652133	0.228263	-0.0527164	1	-0.00442856	1	-0.594537	0.455775	-0.0334507	1	-0.138188	1	0.0461077	1	0.125434	1	-0.0310198	1	-0.0810398	1	0.142754	1	-0.0307794	1	13.1898	12.7646	12.563	12.3611	12.4814	12.5374	12.3079	12.4803	12.4982	12.3894	12.4721
EGR52933	102957	102957	GL985056	-	2158826	2160081	0.215682	1	-1.18756	0.135232	0.901244	0.400866	0.0713556	1	-0.866134	0.168048	0.233114	1	-0.20865	1	0.841255	0.285584	0.544175	0.866837	0.112762	1	-0.271301	1	-0.385668	1	-0.118721	1	-0.279812	1	0.0378525	1	0.360534	1	4.27144	4.39119	4.12164	4.38736	4.92193	4.45378	4.38771	4.19963	4.69098	4.61185	4.30952
EGR52934	54850	54850	GL985056	-	2162884	2163592	-1.30097	0.000741481	0.188246	1	0.494891	1	0.618402	0.650017	0.713422	0.114861	-0.0598805	1	-0.230006	1	-0.423667	1	-0.196451	1	0.103335	1	0.00251878	1	0.0909154	1	0.171103	1	-0.0140005	1	0.0557647	1	-0.213162	1	9.83028	9.1646	8.37995	8.18975	9.41389	9.28407	8.58883	8.48482	8.98973	8.84613	8.57729
1_72T	1_72G	1_72G	GL985056	-	2165189	2165533	-0.6807	0.581175	-0.0876104	1	0.24548	1	0.523131	0.954331	0.28365	1	-0.126195	1	0.154065	1	-0.31154	1	0.252396	1	-0.133586	1	-0.155809	1	0.0374252	1	-0.0154213	1	-0.202116	1	0.0954549	1	0.122384	1	7.05574	6.73627	6.59932	5.94116	6.88488	6.84046	6.50018	6.12021	6.68353	6.91238	6.71954
EGR52393	1997	1997	GL985056	+	2168108	2170700	-1.43946	4.2651e-05	0.211589	1	0.80595	0.183041	0.422297	1	1.10082	5.34097e-06	-0.218325	1	-0.535552	0.788596	-0.346822	1	0.227055	1	-0.126083	1	0.0453525	1	-0.146038	1	0.117945	1	-0.0579437	1	-0.0345899	1	-0.0255604	1	11.8996	11.3286	10.6682	10.7454	11.0682	11.4047	10.9392	10.8969	10.7914	10.8393	10.7241
EGR52935	102960	102960	GL985056	-	2171312	2172464	0.449323	1	-0.661615	0.492361	0.198279	1	0.0153696	1	0.0164891	1	-0.0774607	1	0.195728	1	-0.135047	1	0.393365	1	-0.0447175	1	-0.34895	1	0.000629558	1	-0.169999	1	-0.0817131	1	0.383511	1	-0.131585	1	9.9238	9.90513	9.34369	9.26974	10.088	10.1334	9.38942	9.49479	9.47249	9.91248	9.3393
EGR52936	119806	119806	GL985056	-	2173680	2174809	1.53442	9.67135e-07	0.718162	0.301124	-1.75325	2.93149e-09	-0.498524	1	0.115952	1	-0.488376	1	0.483816	1	-0.111312	1	0.857758	0.00334634	-0.46459	1	-0.186818	1	-0.205594	1	-0.113241	1	-0.0235993	1	0.24999	1	-0.112941	1	13.8606	13.4183	13.3112	12.7097	13.7299	13.7046	12.9522	12.7523	12.4567	13.208	13.2229
EGR52937	53254	53254	GL985056	-	2175634	2176290	1.32265	0.00010756	1.19814	0.00101682	-1.0235	0.0141271	-1.49544	4.19413e-06	-0.451106	1	-0.0982298	1	0.367677	1	0.18133	1	0.919511	0.000621019	0.0207719	1	-0.165437	1	-0.774167	0.0284839	0.0885693	1	-0.110579	1	0.129597	1	-0.107832	1	12.0979	11.7733	11.2645	11.1209	12.6221	12.0359	11.2199	11.1813	11.5324	11.4646	11.2489
EGR52394	1999	1999	GL985056	+	2176845	2177229	3.36998	1.37774e-17	0.619219	0.723074	-2.50769	2.45214e-09	-1.48175	0.0037236	-0.907513	0.0357521	0.0977493	1	0.108669	1	0.701263	0.301415	0.579354	0.68236	-0.200364	1	-0.299556	1	-0.0793776	1	-0.232361	1	-0.286795	1	0.336091	1	0.183403	1	10.0061	10.1525	10.3896	10.7287	10.5029	10.0002	10.2209	10.1468	10.014	10.1307	10.754
EGR52395	102964	102964	GL985056	+	2177717	2179061	1.05702	0.195553	1.06979	0.183313	-0.839494	0.434725	-1.28619	0.0960536	-0.631	0.597695	-0.0283343	1	0.208211	1	0.451111	1	0.613369	0.646762	-0.00824453	1	-0.306248	1	-0.298241	1	-0.512648	0.959614	0.137421	1	0.575708	0.764564	-0.199852	1	6.69736	6.80865	6.71474	6.47876	7.10273	6.88895	6.62453	6.24337	6.76038	7.11791	6.95612
EFTRET00000000082	EFTRET00000000082	EFTRET00000000082	GL985056	-	2180018	2180089	0.165212	1	-0.450773	1	1.50262	0.340402	-1.21515	0.449252	-0.148351	1	0.237971	1	-1.0284	0.380369	0.938696	0.421461	-0.363314	1	0.424444	1	0.398721	1	-0.460021	1	-0.410654	1	-0.620902	0.844376	0.669446	0.773429	0.363087	1	-0.651986	-0.700955	-0.763091	-0.650899	-0.62959	-0.719796	-0.646136	-0.746422	-0.659303	-0.692929	-0.66668
EGR52396	54511	54511	GL985056	+	2181961	2182866	0.351365	1	-1.62619	0.011226	1.52241	0.0207214	-0.247593	1	-0.466781	1	0.200429	1	-0.538394	0.880389	0.804463	0.234894	0.195241	1	-0.582999	0.747889	0.112875	1	0.274622	1	0.0854939	1	-0.130065	1	-0.262244	1	0.306719	1	8.61133	8.76382	8.97546	9.4673	9.06048	8.79751	9.50402	9.08011	9.04369	8.99176	8.97976
EGR52938	102966	102966	GL985056	-	2184066	2184786	4.81401	1.02043e-34	-2.32808	1.87817e-07	-1.1314	0.0729302	-1.35532	0.0151749	-2.71216	8.24842e-28	1.03046	0.00880438	0.885011	0.0580744	0.796424	0.143954	1.78364	2.50767e-10	-1.44498	3.20388e-06	0.196163	1	-0.534778	0.864721	-0.117158	1	-0.398551	1	0.443746	1	0.0722809	1	11.0692	11.6024	10.8108	11.5925	13.1674	11.0987	10.4245	11.2274	10.9737	12.1988	11.0142
EGR52397	26575	26575	GL985056	+	2186328	2188364	-0.694581	0.414177	-1.28074	0.0010686	2.13226	8.38564e-12	-0.157666	1	-0.0842756	1	-0.0577346	1	-0.0595939	1	0.201681	1	-0.229871	1	-0.307279	1	0.204793	1	0.331961	1	-0.141135	1	-0.0706539	1	0.0824707	1	0.129374	1	9.94924	9.74696	9.51798	10.003	9.96064	9.74473	9.51858	9.82233	9.84923	10.0422	9.45408
EGR52939	54761	54761	GL985056	-	2188867	2190018	-3.36408	2.29304e-07	2.57331	0.000126198	1.13616	0.228008	-0.338679	1	0.620052	0.688937	-1.34709	0.00369019	-0.538794	0.904399	1.26416	0.0440183	-0.485619	1	-0.264042	1	0.24788	1	0.501609	0.995385	0.802833	0.387935	-0.224255	1	0.0123958	1	-0.592188	0.821622	4.6308	4.56832	4.00105	4.18218	5.10206	6.36642	4.98801	4.22189	4.06578	3.80272	4.35801
EGR52940	74156	74156	GL985056	-	2191952	2193276	-1.18756	0.456978	-0.22194	1	0.642619	0.874663	0.737985	0.797664	-0.907622	0.388665	0.922882	0.371123	0.394743	1	-0.412471	1	-0.55021	0.929722	-0.290291	1	1.52176	0.0702118	-0.677335	0.744345	0.674119	0.712657	0.602707	0.828016	0.273972	1	-1.55073	0.0263064	10.9468	11.5116	11.1825	10.5255	13.2753	12.3069	12.4641	12.6751	13.4614	14.1922	12.7715
EGR52398	102970	102970	GL985056	+	2194795	2195720	0.0219467	1	-0.947791	0.157778	0.990026	0.0895639	-0.0657448	1	-0.261142	1	0.0223464	1	-0.291655	1	0.530659	0.863491	-0.147451	1	-0.042615	1	-0.136148	1	0.325529	1	-0.026936	1	0.286062	1	-0.274087	1	0.0152072	1	5.59171	5.90383	6.43864	6.68344	5.62954	5.78208	6.49597	6.1927	6.12326	6.36028	6.36739
EGR52941	74158	74158	GL985056	-	2203528	2205118	-0.914252	0.0302288	0.486632	1	0.0782672	1	0.348814	1	0.648075	0.178986	-0.521398	0.846308	-0.00730691	1	-0.11892	1	-0.561831	0.576667	0.140399	1	0.215667	1	0.205726	1	-0.0906214	1	0.0343508	1	0.244587	1	-0.188303	1	11.4534	10.7844	10.8106	10.8335	10.749	10.861	10.5595	10.6507	10.9708	10.7789	10.7942
EGR52399	74162	74162	GL985056	+	2205691	2207299	0.0498851	1	0.124678	1	0.328039	1	-0.502494	0.98648	0.0118351	1	-0.365878	1	0.0943332	1	0.259822	1	0.136024	1	0.0124881	1	0.0248656	1	-0.173068	1	-0.0858667	1	-0.154619	1	0.239366	1	0.00117599	1	11.2798	10.6922	10.4209	10.7647	11.2051	10.8615	10.3039	10.5402	10.9456	10.9044	10.5051
EGR52942	102973	102973	GL985056	-	2207638	2213921	0.291715	1	-0.62153	0.400006	-0.0891963	1	0.418968	1	-0.0509103	1	0.119048	1	-0.135214	1	0.0669839	1	0.0736583	1	-0.262164	1	0.012564	1	0.175754	1	-0.0247722	1	0.0462128	1	-0.0355935	1	0.0141585	1	10.5293	10.6939	10.648	10.6142	10.614	10.6712	10.7908	10.6221	10.6916	10.8052	10.7365
EGR52400	74163	74163	GL985056	+	2214377	2216921	0.61812	0.487303	-0.176095	1	-0.372732	1	-0.0687076	1	-0.163498	1	0.137987	1	0.10046	1	-0.0751919	1	0.37946	1	-0.274072	1	0.0210961	1	-0.126389	1	0.029585	1	0.0148007	1	0.019807	1	-0.0643294	1	12.5194	12.5115	12.3234	12.2377	12.7676	12.5634	12.3983	12.4212	12.4664	12.379	12.3691
EGR52401	54521	54521	GL985056	+	2217411	2218673	0.062913	1	0.454305	1	0.0249961	1	-0.542613	0.828197	0.0626739	1	-0.207981	1	0.00650526	1	0.139091	1	-0.365326	1	0.376786	1	-0.00220978	1	-0.00920992	1	-0.116579	1	-0.151964	1	0.281741	1	-0.013035	1	10.3248	10.1315	10.2434	10.3251	10.1155	10.0969	10.0752	10.0727	10.1774	10.2318	10.2517
EGR52943	102976	102976	GL985056	-	2219043	2219373	-0.992626	0.0148491	0.354579	1	0.109791	1	0.528698	0.889116	0.478274	1	-0.178875	1	-0.0918858	1	-0.20767	1	-0.143382	1	0.417408	1	-0.260237	1	-0.0137123	1	-0.0953807	1	0.117374	1	0.190492	1	-0.212484	1	10.0675	9.65603	9.68398	9.77665	9.84202	9.86336	9.83019	10.0044	9.86906	9.79874	9.82701
EGR52402	119812	119812	GL985056	+	2220292	2221065	0.679766	0.442813	-0.251937	1	-0.157182	1	-0.27012	1	-0.286552	1	0.066506	1	0.228533	1	-0.00860132	1	0.534643	0.798084	-0.308503	1	-0.0592599	1	-0.166643	1	0.0978018	1	-0.105786	1	-0.0282415	1	0.0361567	1	9.14142	9.03427	8.84699	8.95201	9.39971	9.05688	8.77203	9.02848	9.05758	9.01994	8.7952
EGR52944	119813	119813	GL985056	-	2221662	2222814	-0.210832	1	-0.965168	0.027323	1.07886	0.00602151	0.0978024	1	0.003733	1	0.38566	1	-0.467593	1	0.0775772	1	-0.584027	0.49021	0.0790017	1	0.108029	1	0.396606	1	-0.000225085	1	0.0554655	1	0.121851	1	-0.177213	1	11.8891	12.3039	11.9525	12.2688	12.2297	12.4167	12.6061	12.5822	12.3493	12.3877	12.3195
EGR52403	44251	44251	GL985056	+	2232100	2235587	-0.223677	1	-0.58794	0.836448	0.931914	0.310935	-0.119669	1	0.0294843	1	-0.0442857	1	-0.0152721	1	0.0298948	1	0.714193	0.383926	-0.356524	1	-0.220373	1	-0.13727	1	0.0145747	1	0.049402	1	-0.0924674	1	0.0283592	1	10.3134	10.1237	9.93203	10.3194	10.4008	10.2516	10.0558	10.4045	10.1396	10.1823	9.76359
EGR52945	102980	102980	GL985056	-	2236809	2237384	0.588053	0.662018	0.536714	0.85455	-0.328712	1	-0.796518	0.140292	-0.316115	1	-0.0780959	1	0.0267148	1	0.367705	1	-0.299561	1	0.478463	1	-0.00680917	1	-0.171965	1	-0.0800995	1	0.103652	1	-0.0169956	1	-0.00635225	1	8.98568	9.23597	9.50684	9.97614	9.06252	9.17029	9.37026	9.60655	9.28044	9.3911	9.62363
EGR52404	42181	42181	GL985056	+	2238391	2239188	-1.48993	1.96576e-05	0.741383	0.302872	0.554252	0.818498	0.193513	1	0.8604	0.00647925	-0.526281	0.843937	-0.0210298	1	-0.31252	1	-0.613084	0.41135	0.285148	1	0.261815	1	0.0661284	1	-0.083886	1	-0.0763969	1	0.278972	1	-0.118691	1	8.49248	7.75113	7.77449	7.81793	7.59008	7.76548	7.47587	7.70683	7.9291	7.64072	7.64197
EGR52946	119815	119815	GL985056	-	2239693	2243485	0.250818	1	-0.090993	1	-0.252861	1	0.0939095	1	0.00186148	1	-0.0152637	1	-0.0247098	1	0.0377967	1	0.855618	0.169886	-0.543612	0.866378	-0.251176	1	-0.0607559	1	-0.0164765	1	0.207045	1	-0.0804332	1	-0.110142	1	11.0866	11.0605	11.0225	11.0014	11.2688	11.2515	11.2197	11.1546	11.2274	11.2457	11.081
EGR52405	38640	38640	GL985056	+	2247711	2249117	0.0304762	1	-0.125962	1	0.307112	1	-0.210851	1	-0.294192	1	0.147122	1	-0.05739	1	0.204288	1	0.0795827	1	0.0937454	1	-0.247801	1	0.074812	1	-0.0778798	1	0.0148103	1	0.0489253	1	0.0140965	1	10.0851	10.3201	10.3708	10.5469	10.3562	10.3236	10.5046	10.5165	10.3997	10.2121	10.4294
EGR52947	119816	119816	GL985056	-	2249329	2252819	-0.0611785	1	-0.295332	1	-0.0972511	1	0.453907	1	0.496722	1	0.0078058	1	-0.229586	1	-0.274929	1	0.528229	0.888671	-0.275377	1	-0.172616	1	-0.0802578	1	0.13599	1	0.137923	1	-0.246466	1	-0.0274976	1	12.4955	12.5372	12.8725	12.7035	12.182	12.5248	13.0203	12.8733	12.395	12.6246	12.7067
EGR52948	102985	102985	GL985056	-	2257966	2258944	0.424917	1	-0.0302407	1	-0.315979	1	-0.0796413	1	-0.45114	1	0.0999459	1	0.297417	1	0.054036	1	-0.337772	1	0.132882	1	-0.0881089	1	0.292752	1	-0.0332002	1	-0.101129	1	0.147515	1	-0.0131872	1	10.3085	10.5433	10.8824	10.9087	10.4416	10.3372	10.5393	10.7188	10.6479	10.4313	10.6854
EGR52406	74168	74168	GL985056	+	2260476	2261493	0.816128	0.0342654	0.0316658	1	-0.83444	0.0253935	-0.0127698	1	-0.377214	1	0.130932	1	0.260685	1	-0.0145834	1	0.221299	1	0.033596	1	-0.123324	1	-0.131418	1	0.103456	1	0.0173601	1	0.0802098	1	-0.201055	1	12.5852	12.6371	12.5081	12.6524	12.9373	12.6593	12.4456	12.7628	12.6127	12.5867	12.5284
EGR52949	54550	54550	GL985056	-	2261566	2262490	1.92804	5.1455e-06	-0.82121	0.307472	-0.0777922	1	-1.02921	0.10763	-1.02842	0.00378733	0.443002	1	0.14044	1	0.444881	1	-0.198235	1	-0.352375	1	0.142776	1	0.407806	1	-0.0630929	1	-0.572929	0.683492	0.234514	1	0.401598	1	7.37696	7.67398	7.54487	7.91003	8.06032	7.46393	7.52272	7.72171	7.93416	7.8981	7.62503
EGR52950	74172	74172	GL985056	-	2263020	2264530	0.638488	0.334592	-0.0689225	1	-0.0708049	1	-0.49887	1	-0.460267	1	0.0503988	1	0.249862	1	0.159868	1	0.0429557	1	-0.0408178	1	-0.0676264	1	0.0655914	1	0.0558333	1	-0.20174	1	0.0263834	1	0.119495	1	9.89357	10.1115	10.1702	10.228	10.2607	10.1597	10.0902	10.2038	10.1263	10.2029	10.0751
EGR52407	102989	102989	GL985056	+	2264983	2267231	-0.107701	1	-0.72498	0.104376	1.03043	0.000122636	-0.197934	1	-0.123392	1	0.0903457	1	-0.0269741	1	0.0600207	1	-0.118059	1	-0.00431616	1	0.0106287	1	0.111597	1	-0.0464925	1	-0.22538	1	0.0461722	1	0.225731	1	9.21719	9.24714	9.19492	9.38342	9.29311	9.19256	9.20782	9.34484	9.29438	9.27843	9.15385
EGR52951	119819	119819	GL985056	-	2267354	2268531	2.63213	4.2384e-09	-0.370356	1	-2.82085	1.58977e-10	0.559162	0.870781	-0.0441809	1	0.374158	1	0.353311	1	-0.68313	0.382838	0.759317	0.215378	-0.0110098	1	-0.489525	1	-0.258522	1	-0.0505296	1	0.0330381	1	0.148577	1	-0.131034	1	10.6321	10.5701	11.2748	10.6359	10.5721	10.2688	10.9453	10.975	10.2608	10.5091	11.0726
EGR52952	74177	74177	GL985056	-	2269167	2269591	-1.00675	0.00938497	0.348991	1	0.0423903	1	0.61545	0.554539	0.919407	0.000194515	0.0464495	1	-0.289226	1	-0.676538	0.117503	-0.289931	1	0.493855	1	-0.175416	1	-0.0283048	1	0.105172	1	0.0754706	1	-0.0335962	1	-0.147125	1	13.6438	13.2932	13.3109	13.0757	13.0031	13.2111	13.4457	13.4598	13.0274	13.0208	13.325
EGR52408	21306	21306	GL985056	+	2270162	2273414	0.14543	1	0.412133	1	-0.992885	0.00537951	0.435348	1	0.285341	1	0.00686495	1	0.201878	1	-0.494048	1	0.0670928	1	0.297011	1	-0.226311	1	-0.137662	1	0.0413463	1	0.0565911	1	-0.130515	1	0.0325842	1	11.9672	12.0675	12.5301	12.0456	11.7704	12.0434	12.3718	12.3571	11.8859	11.9793	12.2373
EGR52953	71390	71390	GL985056	-	2275979	2276359	-1.97343	0.15897	0.78433	0.795851	0.79669	0.778855	0.389761	1	0.794777	0.637006	-0.028213	1	-1.12617	0.311845	0.359758	1	-0.134618	1	-0.817885	0.604628	0.776232	0.630706	0.177125	1	0.232168	1	-0.39186	1	0.0153367	1	0.144917	1	-0.633004	-0.576646	-0.7637	-0.694618	-0.721078	-0.58319	-0.654534	-0.746924	-0.628086	-0.656216	-0.64581
EGR52409	2015	2015	GL985056	+	2278063	2278632	-1.14353	0.0942205	-1.86952	0.000332741	3.06206	3.89464e-11	-0.0487349	1	-0.0315811	1	0.627473	0.569387	-1.23631	0.00153684	0.640104	0.558775	-0.784749	0.198691	0.248481	1	0.363003	1	0.173506	1	-0.269218	1	-0.290722	1	0.393103	1	0.167488	1	6.7911	7.25768	6.26442	6.88298	6.96193	7.03718	7.10449	6.69129	7.72326	7.84048	7.46366
EGR52954	119822	119822	GL985056	-	2288315	2290520	0.849492	0.165756	-0.540783	0.871429	-0.818125	0.205722	0.509183	0.970895	-0.135942	1	0.0647165	1	0.391483	1	-0.320119	1	0.402496	1	-0.300408	1	-0.0513189	1	-0.0509598	1	0.183054	1	-0.103399	1	-0.0756962	1	-0.00403981	1	11.1573	11.4313	12.5005	12.2983	11.1643	11.3223	12.1462	12.4232	11.3641	11.5456	11.8593
EGR52955	102996	102996	GL985056	-	2301441	2302389	0.249039	1	0.838329	0.738454	0.59148	0.926315	-1.68448	0.233574	0.446567	1	-0.340552	1	-0.028465	1	-0.0767466	1	-1.21453	0.25841	1.2921	0.194432	-0.0859199	1	0.00817435	1	0.745328	0.655907	1.18581	0.252511	-0.960315	0.423838	-0.971052	0.376459	1.74242	1.65016	2.22565	2.20498	1.43242	1.53605	1.91351	1.88819	1.54141	1.40494	1.28486
EGR52410	53611	53611	GL985056	+	2304349	2306357	2.9171	1.79844e-06	-0.624588	0.802192	-1.47191	0.0547283	-0.821628	0.552681	-1.48722	0.000489452	-0.0170539	1	1.50816	0.000313214	-0.00340959	1	0.501403	0.996247	-0.468967	1	0.12185	1	-0.153918	1	0.264833	1	0.188963	1	0.0380382	1	-0.491917	1	5.29963	5.77663	6.56963	5.87258	5.95732	5.5231	5.36073	5.62934	5.20719	5.84879	5.27841
EGR52411	102998	102998	GL985056	+	2306919	2308274	2.21733	4.46621e-05	0.0115126	1	-1.30687	0.055974	-0.920443	0.341389	-0.612116	0.642797	-0.551855	0.830311	0.770897	0.267735	0.393472	1	0.437068	1	-0.691702	0.42763	0.0934507	1	0.161898	1	-0.111252	1	-0.237026	1	-0.0764292	1	0.425241	1	9.2279	9.00963	8.69945	8.28514	9.4169	9.16926	8.00929	7.88722	8.45672	9.34709	8.80477
EGR52956	102999	102999	GL985056	-	2308791	2310675	-1.25102	0.0425737	1.56103	0.00362699	-0.254864	1	-0.0546014	1	1.59719	2.72823e-07	-0.842651	0.10229	-0.317604	1	-0.436973	1	0.0137848	1	0.0784848	1	-0.100995	1	0.00845394	1	0.276656	1	0.230555	1	-0.0703745	1	-0.436739	1	8.64633	8.4295	8.86086	9.45133	7.79387	8.9788	9.0893	9.78164	8.02535	8.39887	9.31793
EGR52957	53029	53029	GL985056	-	2314043	2315965	-0.101401	1	0.976581	0.139017	-0.805106	0.335874	-0.068626	1	0.808258	0.1027	-0.446391	1	-0.261729	1	-0.100824	1	0.277656	1	0.126289	1	-0.315293	1	-0.0887764	1	0.142721	1	0.255908	1	-0.0436008	1	-0.354787	1	7.04417	6.9589	7.01438	6.98992	6.92179	7.62028	7.56377	7.44541	6.61898	7.1492	7.83034
EGR52412	53079	53079	GL985056	+	2317714	2321087	1.56248	0.00181476	1.63236	0.00112123	-1.71918	0.000615552	-1.47334	0.00945235	-1.82937	5.94119e-11	-0.0639969	1	0.902591	0.05759	0.990252	0.0236279	-0.162826	1	-0.70234	0.296539	0.513079	0.947619	0.352308	1	-0.235422	1	-0.598643	0.621365	1.00771	0.0134064	-0.17312	1	6.90399	6.80877	6.92273	7.27472	8.38048	7.10412	6.68938	6.98467	8.775	7.44834	7.67553
EGR52413	103002	103002	GL985056	+	2321743	2322673	-0.0614786	1	-0.703685	0.444146	0.364858	1	0.400139	1	0.120038	1	-0.13158	1	-0.0445992	1	0.0561238	1	-0.0671298	1	-0.564856	0.683086	0.203436	1	0.428225	1	-0.197749	1	0.101319	1	-0.048596	1	0.145132	1	7.8493	7.83433	7.82334	7.87432	7.78285	7.92552	7.87656	7.84767	7.75335	7.98875	7.8928
EGR52958	119823	119823	GL985056	-	2326203	2327148	1.02292	0.0967939	-0.446935	1	-0.439866	1	-0.136394	1	-1.12948	0.000543386	-0.215101	1	0.141423	1	1.20321	0.000146706	-0.286597	1	-0.506803	0.970247	0.259569	1	0.533888	0.853322	-0.35444	1	-0.165926	1	0.381575	1	0.139086	1	9.83993	9.86762	9.49049	9.99256	10.566	9.97732	9.37767	9.25431	10.2035	10.2955	10.1056
EGR52959	74187	74187	GL985056	-	2327734	2329678	0.483327	1	-2.8519	4.60109e-05	1.47968	0.0887648	0.890067	0.499284	-0.663008	0.626139	0.243599	1	-0.442118	1	0.860158	0.280475	0.685928	0.580663	-0.690062	0.569195	-0.180884	1	0.184873	1	1.92393	2.16838e-05	-0.859282	0.279232	-0.854972	0.285283	-0.210214	1	7.85706	8.18454	8.67921	8.87366	8.98547	8.7658	9.83553	9.1293	8.18663	9.19522	9.01639
EGR52414	119825	119825	GL985056	+	2331276	2332148	-0.011082	1	-1.96095	0.0407054	1.25676	0.277102	0.717263	0.785137	0.15122	1	0.122051	1	-0.28462	1	0.00989568	1	0.611117	0.808558	-0.0782638	1	-0.150993	1	-0.382344	1	0.654089	0.737412	-0.293502	1	-0.0450055	1	-0.316504	1	2.78835	2.59891	2.63423	2.70509	3.18984	2.93918	3.16674	3.11809	2.52721	3.05366	2.882
EGR52960	103006	103006	GL985056	-	2333083	2333640	-1.50215	0.0309089	2.13521	0.000483894	0.067687	1	-0.698591	0.708842	-0.404197	1	-0.420082	1	-0.343533	1	1.16699	0.045889	-0.987323	0.0675144	0.725219	0.389136	0.169673	1	0.0926611	1	-0.255202	1	-0.221241	1	-0.402477	1	0.879155	0.211803	6.30036	5.79778	5.28083	5.31784	7.05051	6.48743	5.8176	5.18617	6.603	5.97557	6.17505
EGR52415	119826	119826	GL985056	+	2334381	2337547	-2.8663	1.07009e-18	1.35491	0.00142269	0.828042	0.223129	0.685574	0.502607	0.412337	1	-0.255245	1	-0.207902	1	0.0501999	1	-0.946278	0.00391407	0.61464	0.457022	0.18833	1	0.143858	1	-0.0799321	1	0.0317946	1	-0.591375	0.556475	0.639511	0.385499	11.2974	10.9126	9.78322	9.48075	11.3889	11.4627	10.2018	9.72582	11.1381	10.7079	10.4077
EGR52961	53824	53824	GL985056	-	2337661	2338805	0.419382	1	1.5339	0.00702752	-1.74757	0.000880713	-0.207678	1	-0.943745	0.0574139	-0.502576	0.990983	0.477743	1	0.968348	0.0275794	-1.68595	3.5623e-07	0.129495	1	0.800737	0.187959	0.754898	0.250276	-0.171551	1	-0.34613	1	0.258415	1	0.259512	1	5.65087	5.83624	6.73783	7.76694	6.23959	6.21415	6.56237	7.23996	7.07184	6.55482	7.22337
EGR52416	103009	103009	GL985056	+	2339829	2340465	1.09853	0.561906	-2.98672	0.0137158	0.399374	1	1.4885	0.197066	-2.36139	0.00192524	2.16572	0.00279017	1.04708	0.207269	-0.851165	0.420508	-0.889595	0.532074	-0.0847911	1	1.4791	0.0330271	-0.504674	0.991816	0.215027	1	0.205233	1	0.474751	1	-0.894024	0.365702	2.66724	3.27097	5.28673	4.77911	3.03818	2.75819	4.45896	5.19484	2.91258	2.94801	4.46253
EGR52417	44278	44278	GL985056	+	2343169	2345858	2.08384	0.011907	-0.424415	1	0.970404	0.47934	-2.63235	0.00136937	-3.43397	1.55814e-16	-1.26642	0.0344711	0.847324	0.357404	3.85247	1.42161e-20	0.882518	0.309657	-0.757286	0.496439	0.358303	1	-0.482933	1	0.179923	1	-0.0173002	1	0.269822	1	-0.430509	1	6.26841	5.40135	5.22878	8.17007	9.41377	6.53705	5.07145	6.02093	7.74052	7.70323	5.81687
EGR52962	54372	54372	GL985056	-	2346143	2349583	-0.912505	0.023107	-0.444504	1	1.83819	2.49093e-13	-0.481778	1	-0.227352	1	0.0143035	1	-0.0766444	1	0.289823	1	-0.182283	1	0.00150354	1	0.0957331	1	0.08487	1	-0.169304	1	-0.0589718	1	-0.0294234	1	0.257739	1	9.39822	9.45145	9.08202	9.49637	9.46498	9.36765	9.06103	9.23234	9.53813	9.57315	9.06422
EGR52963	103012	103012	GL985056	-	2350376	2351726	-10.6829	6.5433e-56	7.03263	4.97383e-24	0.939382	0.496477	2.7151	0.000625978	5.09516	8.55787e-35	-2.38708	4.26861e-07	-0.76166	0.483211	-1.94709	0.000114758	-2.40683	3.21861e-07	0.864579	0.328262	1.27701	0.0372003	0.264631	1	-0.0094078	1	0.876671	0.312603	-0.803978	0.415073	-0.0637635	1	14.3541	13.2952	13.544	11.3336	11.7224	15.593	14.726	12.0368	13.3055	13.1648	14.0086
EGR52418	74194	74194	GL985056	+	2354652	2355718	-0.514907	0.96652	1.75937	0.000388194	-0.803813	0.391809	-0.441195	1	0.304568	1	-0.362487	1	0.106742	1	-0.0488587	1	-1.01438	0.012235	0.136274	1	0.266186	1	0.611402	0.587231	0.0606914	1	-0.41527	1	-0.215886	1	0.57016	0.732125	12.1546	12.4778	12.6415	12.824	11.9834	12.7484	12.577	12.8075	11.8586	11.5898	12.4149
EGR52419	74198	74198	GL985056	+	2358284	2361059	0.801133	0.563682	0.442662	1	1.20998	0.173951	-2.45369	0.000209073	-0.657596	0.600339	-0.527338	0.927596	-0.545214	0.880916	1.73086	5.13474e-05	0.688069	0.532431	-0.696144	0.514486	0.185948	1	-0.177356	1	-0.0506508	1	-0.491954	1	-0.32792	1	0.870734	0.223278	11.3239	11.098	9.66761	10.2157	11.3595	11.0398	9.62694	9.00932	10.1202	10.8683	9.96657
EGR52964	103015	103015	GL985056	-	2361452	2362543	-5.77031	2.50696e-32	6.1352	2.02299e-36	-0.544434	0.920895	0.179662	1	0.204357	1	-1.07566	0.0260124	1.10745	0.0193131	-0.235874	1	-2.869	3.50108e-20	0.603441	0.686808	1.18326	0.00791493	1.08159	0.0269764	0.0762753	1	0.735566	0.363564	-0.794974	0.253015	-0.0169937	1	10.1762	8.83818	9.27919	8.24715	9.84475	9.40806	8.48956	8.26606	12.0103	8.81637	8.90948
EGR52965	103016	103016	GL985056	-	2362912	2364056	-1.49363	0.145113	1.19526	0.334639	0.555497	0.946861	-0.257845	1	-0.473431	1	-0.198456	1	0.994587	0.369558	-0.322656	1	0.386299	1	0.310664	1	-0.445759	1	-0.250865	1	-0.0286286	1	0.543391	0.913327	0.0227555	1	-0.537541	0.948078	3.03999	2.59934	2.31053	2.44307	3.25555	2.67714	2.13573	2.55251	3.51016	2.90053	2.51227
EGR52420	53868	53868	GL985056	+	2364901	2366335	-2.02721	0.000348639	0.584386	0.845439	-1.4258	0.0332361	2.86679	8.31085e-08	-0.373399	1	0.138706	1	0.0970745	1	0.139121	1	-1.19452	0.00488781	0.513977	0.955242	-0.213567	1	0.893738	0.112055	-0.176286	1	-0.0131999	1	-0.226098	1	0.415677	1	7.7136	7.62746	7.72033	7.61275	7.15196	6.75819	6.86308	6.76221	8.78859	7.33369	7.41566
EGR52421	53964	53964	GL985056	+	2366970	2368448	-10.98	8.27754e-48	8.31684	2.73973e-30	-0.416991	1	3.08336	0.000684523	4.45952	1.46653e-21	-3.34804	1.09558e-11	0.668814	0.669354	-1.7825	0.00787066	-2.7557	9.71156e-07	-1.89737	0.000201188	2.04639	3.29994e-05	2.60467	1.65763e-07	-0.891298	0.287183	1.46342	0.0124919	-0.04494	1	-0.52658	0.950219	5.52832	4.01622	4.7391	4.0506	4.19809	6.91505	5.48927	5.43313	5.95343	5.439	6.19692
EGR52966	71394	71394	GL985056	-	2369127	2370716	0.533563	0.93391	-0.00500643	1	-2.13977	0.000556352	1.612	0.0765598	-0.313539	1	0.374104	1	0.943231	0.130149	-1.00455	0.198346	1.31761	0.000416881	-0.215418	1	0.510663	0.969008	-1.61304	0.00121898	0.598103	0.660366	0.498062	1	-0.815948	0.214285	-0.281013	1	4.66294	4.15576	4.16217	3.70875	5.24137	4.28133	4.04165	4.20069	4.97277	4.70473	4.13176
EGR52967	53067	53067	GL985056	-	2372125	2374518	-0.472513	1	-0.885762	0.283737	1.86331	0.000163122	-0.505667	0.987548	-0.472598	1	0.0363364	1	-0.130685	1	0.567014	0.749011	-0.162322	1	-0.457897	1	0.445519	1	0.17441	1	0.0313046	1	-0.255405	1	-0.135964	1	0.360019	1	7.42274	7.60826	7.24676	8.06227	7.68094	7.54702	7.3053	7.66021	7.78329	7.68748	7.19939
EGR52968	119830	119830	GL985056	-	2375343	2379124	-0.619815	0.70482	-0.807279	0.331473	1.16923	0.0342391	0.257661	1	0.0379335	1	0.0237464	1	-0.178848	1	0.117096	1	-0.00503475	1	-0.239895	1	0.06485	1	0.179817	1	0.024382	1	-0.041855	1	-0.103953	1	0.121397	1	9.74124	9.8612	9.73361	10.0643	9.75723	9.88758	9.90196	10.0338	9.92295	9.88354	9.67876
EGR52969	44290	44290	GL985056	-	2380197	2381443	-0.186629	1	-0.0541029	1	-0.13235	1	0.372995	1	0.161221	1	0.113149	1	-0.015716	1	-0.25875	1	-0.295543	1	0.222542	1	0.0804398	1	-0.00738163	1	-0.0485198	1	0.0411577	1	0.0363419	1	-0.0289825	1	12.0026	11.8281	11.662	11.5991	11.9549	11.8116	11.7267	11.8131	12.0245	11.9082	11.8198
EGR52970	103023	103023	GL985056	-	2385014	2385503	0.445534	1	-0.276938	1	-0.245819	1	0.0768155	1	-0.196127	1	-0.0494369	1	0.139257	1	0.106414	1	0.0611517	1	0.0912369	1	-0.178536	1	0.0262286	1	-0.17421	1	0.13407	1	0.0930358	1	-0.0524826	1	10.9395	10.8818	11.039	10.9514	11.0043	10.853	10.8875	10.8185	10.9685	11.3772	11.2258
EGR52422	33067	33067	GL985056	+	2386069	2386843	-0.174536	1	0.4288	1	0.433143	1	-0.687498	0.178198	0.134809	1	-0.112234	1	-0.105444	1	0.082998	1	0.0298751	1	0.0910542	1	0.0263743	1	-0.147241	1	-0.121713	1	0.0230162	1	0.142206	1	-0.0434364	1	9.63475	9.39416	9.31717	9.58722	9.47359	9.39306	9.31175	9.46034	9.4762	9.35152	9.3288
EGR52423	54564	54564	GL985056	+	2388870	2390225	0.311414	1	0.534762	0.922754	2.03871	1.45441e-05	-2.88619	1.03863e-11	-0.127699	1	0.150056	1	-0.70485	0.315965	0.683219	0.366392	0.0454377	1	0.502079	0.992011	-0.113056	1	-0.434457	1	-0.117079	1	-0.553246	0.796246	-0.335801	1	1.00624	0.0120952	8.28088	8.49733	8.80681	10.7332	7.99906	8.04545	8.85296	9.66112	8.34736	8.14244	8.42101
EGR52971	53259	53259	GL985056	-	2390736	2391464	-0.261462	1	-0.0295126	1	0.398761	1	-0.108115	1	0.00513088	1	-0.0102171	1	-0.0270747	1	0.0322336	1	-0.248557	1	0.43862	1	-0.131573	1	-0.0584274	1	0.0274972	1	-0.0494065	1	0.037077	1	-0.0151134	1	10.2142	10.0665	10.0592	10.2911	10.1687	10.0323	10.0378	10.2279	10.2335	10.2794	10.0706
EGR52972	54554	54554	GL985056	-	2392791	2393468	0.232716	1	0.976058	0.0228627	-1.27702	0.000207539	0.067712	1	0.0243561	1	-0.349785	1	0.38096	1	-0.0551232	1	-0.141833	1	-0.020233	1	0.118658	1	0.0436211	1	-0.242442	1	0.128074	1	0.196033	1	-0.0813733	1	11.4607	10.9925	11.176	11.0851	11.2021	10.9833	10.7084	10.8905	11.3161	11.1362	11.3137
EGR52973	103028	103028	GL985056	-	2393467	2393717	-0.0181505	1	1.17051	0.00882139	-1.44249	0.000241807	0.289572	1	0.126789	1	-0.426294	1	0.484382	1	-0.184374	1	0.0472767	1	0.0331018	1	0.00112589	1	-0.0813217	1	-0.21936	1	0.166742	1	0.0887644	1	-0.0357805	1	9.4233	8.90497	9.10122	8.62608	9.03763	8.89055	8.51445	8.48165	9.22144	8.932	9.16701
EGR52424	71399	71399	GL985056	+	2395425	2396438	-0.16048	1	0.557957	0.801226	-0.280368	1	-0.118465	1	-0.291788	1	0.0361001	1	0.286152	1	-0.0298617	1	-0.961025	0.000672898	0.278972	1	0.0644014	1	0.617605	0.393098	-0.0642683	1	0.00682126	1	0.0207286	1	0.0369805	1	8.88044	9.07945	9.36714	9.2704	8.72463	8.71916	8.82463	8.93356	9.02738	8.77194	9.23456
EGR52974	54242	54242	GL985056	-	2396697	2399244	-0.724305	0.524604	-1.24749	0.0343554	-0.177611	1	2.14821	2.995e-06	-0.0886522	1	0.506185	0.975851	0.00190259	1	-0.420319	1	-0.474974	1	-0.424653	1	0.110462	1	0.788276	0.157599	0.42338	1	-0.00281018	1	-0.438492	1	0.0178323	1	9.12294	9.22884	9.28302	9.59967	9.64283	9.39652	9.7653	10.4774	10.6737	10.2215	9.68187
EGR52425	74214	74214	GL985056	+	2404032	2405209	1.19109	0.111483	0.859973	0.406465	-1.42225	0.0295316	-0.630209	0.760965	-0.379768	1	0.250008	1	-0.045309	1	0.174938	1	-0.957529	0.0707204	0.0371073	1	0.345396	1	0.574401	0.766711	0.0988706	1	0.0784324	1	-0.448281	1	0.27079	1	6.73244	7.0834	8.08444	8.07483	6.99647	6.99989	8.15871	7.97017	7.27124	7.08785	8.09234
EGR52975	103031	103031	GL985056	-	2406353	2407453	0.538424	0.953048	2.39615	0.00482932	-2.0588	0.0173945	-0.877419	0.587557	-0.836171	0.399717	0.0153786	1	0.299067	1	0.521226	0.958069	-0.403204	1	-0.137705	1	0.0876643	1	0.452848	1	0.0761405	1	0.0354991	1	-0.0682678	1	-0.0433516	1	3.18389	3.24864	3.72479	3.73241	3.65775	3.38102	3.80907	3.66051	4.17475	3.51403	4.02818
EGR52976	103032	103032	GL985056	-	2408398	2411705	1.43567	0.234345	2.68975	0.00651557	-1.49876	0.190751	-2.63044	0.00488005	-0.12776	1	0.759837	0.573315	-0.277262	1	-0.35472	1	-0.956941	0.318137	1.31923	0.0822286	-0.622306	0.78444	0.260048	1	-0.013209	1	0.532048	0.944581	-0.713297	0.62283	0.193723	1	4.76065	5.09668	5.83241	6.14678	4.80245	4.73578	6.04944	6.85608	5.38137	4.63914	6.6407
EGR52426	103033	103033	GL985056	+	2416227	2416973	-1.30434	0.290333	-0.137186	1	0.0955466	1	1.34475	0.276003	0.986188	0.291397	0.174152	1	-0.389473	1	-0.77138	0.57305	0.0233822	1	0.920791	0.367585	-0.145259	1	-0.798857	0.504332	0.677638	0.657722	0.0720647	1	-0.679361	0.688612	-0.070266	1	3.04432	2.65091	2.43081	2.77244	2.81692	2.72818	2.59996	3.30866	3.57738	3.16329	2.71853
EGR52427	103034	103034	GL985056	+	2417912	2420709	0.622791	0.769869	1.73991	0.00446253	-0.324435	1	-2.03808	0.000344021	-1.84084	2.2493e-07	-1.05173	0.0415841	1.14742	0.0156035	1.74448	3.76472e-07	-0.0794892	1	0.338369	1	-0.213997	1	-0.0446733	1	-0.128955	1	-0.554492	0.819503	-0.169542	1	0.852868	0.148989	4.78022	4.63074	5.1472	6.57109	6.1321	5.42437	4.87753	5.84712	6.11792	5.31628	5.03493
EGR52428	54972	54972	GL985056	+	2421292	2422905	0.215523	1	0.902938	0.556358	1.07635	0.434998	-2.19532	0.0158553	-1.2854	0.0537645	0.157569	1	-0.0409438	1	1.16861	0.0871176	-0.243157	1	0.206272	1	0.365653	1	-0.328781	1	-0.298877	1	-0.322175	1	-0.591396	0.827228	1.21259	0.0687784	2.9341	3.04872	2.90666	4.03454	3.49311	3.04388	2.95137	3.53777	3.81851	3.24316	2.9291
EGR52977	74215	74215	GL985056	-	2423105	2424132	-0.342792	1	0.904139	0.669849	-0.689601	0.838341	0.131609	1	0.459483	1	0.0955563	1	-0.799643	0.578085	0.242482	1	-0.881312	0.47627	-0.349868	1	0.821825	0.546826	0.41079	1	-0.343043	1	-0.0152179	1	0.900156	0.456108	-0.540943	0.944613	2.78374	3.02303	3.38808	3.01518	3.14686	3.50374	4.97641	3.43182	3.64494	3.28844	4.62052
EGR52978	44306	44306	GL985056	-	2425072	2426313	0.227184	1	0.280203	1	-0.897184	0.336575	0.390808	1	0.405588	1	0.0426965	1	0.200602	1	-0.649413	0.536468	-0.160744	1	-0.0375904	1	-0.0157642	1	0.214016	1	0.061458	1	0.26598	1	0.049286	1	-0.376716	1	8.65447	8.81349	8.98211	8.45095	8.69147	9.08139	9.13946	9.23505	9.50675	9.54561	9.07438
EGR52979	29115	29115	GL985056	-	2434650	2435924	0.161966	1	0.581607	0.580245	-0.0937773	1	-0.649463	0.332609	-0.254367	1	-0.0261836	1	0.131496	1	0.14885	1	0.0222519	1	0.27362	1	-0.100112	1	-0.1956	1	-0.0794808	1	0.0626568	1	-0.109936	1	0.126816	1	9.82264	9.83758	9.91599	9.94666	10.1025	9.97031	9.95006	9.96983	10.0493	10.0198	9.89497
EGR52980	53378	53378	GL985056	-	2437048	2439031	-5.26898	1.95633e-09	2.83724	0.00200945	1.4526	0.226958	0.981125	0.646086	1.2503	0.125924	-0.698891	0.661378	-0.815709	0.529427	0.265004	1	-0.557556	0.897692	0.950337	0.253725	0.523736	0.952507	-0.916556	0.449595	-0.0252514	1	0.402938	1	-0.644051	0.751261	0.265582	1	3.04715	2.95431	2.50314	2.5641	2.43505	3.06729	2.58644	2.47511	3.05143	2.74846	2.66784
EGR52429	103039	103039	GL985056	+	2440405	2441265	-5.33951	3.16571e-20	6.3129	1.71559e-28	-0.708584	0.691174	-0.261824	1	3.16607	1.48715e-18	-1.90783	3.42877e-06	0.218027	1	-1.47562	0.00146587	-0.238975	1	-0.0900076	1	0.943222	0.143438	-0.613593	0.708921	0.0736423	1	1.05169	0.0688729	-1.22647	0.0165739	0.100303	1	14.4912	12.7544	12.4688	10.207	11.7415	13.8246	11.9419	10.5205	11.2886	11.8366	11.7528
EGR52981	54461	54461	GL985056	-	2441731	2443506	-8.33756	5.40272e-38	3.75179	8.63553e-08	1.41476	0.132282	3.17306	1.3798e-05	3.45931	4.3975e-17	-0.860172	0.305247	-0.0726686	1	-2.52686	1.67075e-08	-1.93484	4.32127e-05	0.324271	1	1.20244	0.0448805	0.407826	1	-0.0684942	1	1.32674	0.0183948	-0.649832	0.669269	-0.608534	0.75914	10.947	10.1565	9.694	8.24669	8.94401	11.0543	10.0283	9.554	11.2451	10.7009	9.94713
EGR52982	103041	103041	GL985056	-	2446167	2447126	-0.590786	0.805746	0.787472	0.433889	-0.503374	0.992817	0.309111	1	0.494582	1	-0.403909	1	0.339926	1	-0.43052	1	0.539873	0.849858	-0.0156612	1	-0.0027445	1	-0.520491	0.936226	-0.229489	1	0.0395284	1	-0.424712	1	0.614554	0.70269	9.46313	8.7391	7.51496	6.51459	9.04192	8.99024	7.26074	6.65454	7.73538	8.25276	7.52745
EGR52430	42043	42043	GL985056	+	2449695	2450069	2.02965	0.147605	0.276908	1	-1.78102	0.190337	-0.520774	0.979415	-0.932486	0.478077	0.0672289	1	0.74002	0.663482	0.124002	1	0.114728	1	-0.218174	1	0.139797	1	-0.0362053	1	-0.187757	1	0.975654	0.421751	-0.991482	0.357193	0.201715	1	-1.05512	-1.05464	-1.05578	-1.08012	-0.846438	-1.02579	-1.08985	-1.07779	-1.09201	-1.02786	-1.09081
EGR52431	53452	53452	GL985056	+	2451265	2451984	0.0462647	1	-0.0273267	1	-0.00392724	1	-0.00346173	1	0.0201968	1	-0.0285779	1	0.000538773	1	0.000414727	1	0.0462287	1	-0.0278925	1	-0.00379574	1	-0.00343065	1	0.0200109	1	-0.0278719	1	0.000456809	1	0.000357121	1	-3.96434	-3.96494	-3.96447	-3.96004	-3.96396	-3.93977	-3.96394	-3.95924	-3.96493	-3.96491	-3.96441
EGR52983	103043	103043	GL985056	-	2455937	2461437	-0.0554426	1	0.0269667	1	0.012642	1	0.0152708	1	0.000965581	1	-0.000897339	1	0.000408461	1	-0.00061655	1	-0.00431675	1	0.00896484	1	0.00413612	1	-0.00845753	1	-0.0584708	1	0.0210446	1	0.0178344	1	0.0183788	1	-4.56237	-4.56251	-4.5624	-4.56135	-4.56228	-4.56231	-4.56228	-4.56116	-4.56251	-4.56251	-4.56239
EGR52984	103044	103044	GL985056	-	2467772	2469167																																	0	0	0	0	0	0	0	0	0	0	0
EGR52432	103045	103045	GL985056	+	2472642	2473684																																	0	0	0	0	0	0	0	0	0	0	0
EGR52433	2033	2033	GL985056	+	2487538	2489015	-1.39574	0.111195	2.77079	0.00014704	0.6816	0.776508	-2.05438	0.0188815	-2.53083	1.08315e-09	-1.30803	0.0220693	0.951118	0.250242	2.8873	1.56905e-08	-0.697285	0.535595	-0.124667	1	0.068592	1	0.754011	0.455655	0.0984468	1	-0.0768603	1	-0.105905	1	0.0838255	1	5.03999	4.2715	4.15323	4.9283	7.11636	5.19953	3.90869	3.89495	6.04047	4.20269	3.99148
EGR52985	74223	74223	GL985056	-	2489251	2490031	0.874551	0.585487	2.89775	0.000480552	-0.148178	1	-3.62283	6.08821e-06	-0.238254	1	-1.09479	0.133465	-0.38481	1	1.72005	0.00215086	0.557078	0.885535	0.686179	0.638658	-0.137794	1	-1.10367	0.129882	0.784221	0.473642	-1.01846	0.191186	-0.724787	0.570914	0.957877	0.251879	16.2888	15.3206	14.054	12.5732	14.9781	14.7591	13.0084	11.3777	13.1778	12.6569	12.8984
EGR52434	103048	103048	GL985056	+	2492608	2493609	1.18527	0.0344965	1.41546	0.00478553	0.566728	0.837863	-3.16647	8.84336e-15	-1.34834	5.62384e-06	-0.352634	1	-0.115395	1	1.81668	8.40442e-11	0.711662	0.25829	0.432324	1	-0.462674	1	-0.680149	0.360355	-0.201993	1	0.0807823	1	0.172129	1	-0.0508276	1	9.1653	9.10087	8.60207	8.67333	9.91911	9.15401	8.51401	7.57362	8.84791	8.70945	8.73225
EGR52435	103049	103049	GL985056	+	2495262	2496642	2.2201	0.067026	5.38248	1.97558e-07	-0.254886	1	-7.34737	3.17138e-12	-0.968153	0.384605	-2.38494	0.000464453	-0.0391526	1	3.39573	9.64558e-08	1.66435	0.0321875	-0.102864	1	0.268555	1	-1.82809	0.0224102	0.536063	0.94721	-0.996693	0.361513	-1.55621	0.0534338	2.01548	0.00853963	10.69	9.06462	8.06569	10.111	9.21493	9.13897	6.31166	6.35787	6.68934	6.59495	6.1421
EGR52436	103050	103050	GL985056	+	2499430	2500115	0.685974	0.863571	0.908227	0.707801	0.235814	1	-1.82791	0.231892	-0.601243	0.869338	-0.350696	1	1.27465	0.211961	-0.32285	1	0.873962	0.547619	0.172647	1	-0.960711	0.45786	-0.0850619	1	0.283488	1	-0.485282	1	0.0731565	1	0.129128	1	0.741999	0.624704	0.971414	0.655325	0.927721	0.711486	0.667859	0.721407	0.688001	0.630197	0.592292
EGR52986	53903	53903	GL985056	-	2501770	2503863	0.512544	0.984998	1.93971	0.0308969	0.621805	0.85539	-3.07545	0.000138474	-1.21831	0.0618458	-1.06868	0.139313	-0.450126	1	2.73884	7.23296e-09	-0.645739	0.705413	0.518069	0.962588	-0.156617	1	0.284956	1	-0.487833	1	-0.682653	0.635578	-0.143151	1	1.31425	0.037877	9.29725	9.29621	8.62667	10.2999	9.15628	9.03624	8.01316	7.90104	9.06866	8.80442	8.69247
EGR52987	2036	2036	GL985056	-	2504825	2505996	1.03199	0.506694	2.83893	0.00350126	-0.987774	0.543193	-2.88382	0.00388983	-1.81002	0.00449293	-1.02549	0.254375	-0.172481	1	3.01021	6.99266e-08	-1.08259	0.207876	0.329874	1	0.00076157	1	0.752921	0.595225	-0.551748	0.911218	-0.910374	0.376779	-0.11532	1	1.57825	0.0273159	8.58621	8.94568	8.20745	9.40241	8.64975	8.39829	7.16221	6.82589	8.18466	7.8037	8.27041
EGR52988	54502	54502	GL985056	-	2506409	2508369	-0.0952158	1	-0.142796	1	0.93824	0.200068	-0.700719	0.575517	-0.786876	0.138284	-0.131242	1	0.0131554	1	0.905512	0.0442484	-0.623431	0.527362	0.182886	1	0.250668	1	0.190063	1	-0.266877	1	-0.385904	1	0.307718	1	0.345277	1	8.94744	8.97859	8.14373	8.6528	9.1583	8.74042	7.84981	7.86369	9.07331	8.84654	8.32861
EGR52437	119839	119839	GL985056	+	2509313	2510701	1.31597	0.00436154	0.131952	1	-0.502973	0.991658	-0.945187	0.1287	-0.913502	0.0119343	0.0181414	1	0.8513	0.0297011	0.04394	1	-0.0280039	1	-0.143759	1	0.103095	1	0.0689386	1	0.028504	1	-0.316687	1	0.171066	1	0.117406	1	7.94794	8.41705	9.0949	8.8675	8.58344	8.46932	8.59028	8.86512	8.32837	8.36757	8.42878
EGR52989	2038	2038	GL985056	-	2510727	2511876	1.28178	0.0205106	1.58516	0.00122767	0.232975	1	-3.09837	5.9678e-08	-0.827648	0.0833972	-0.50444	0.981474	0.375993	1	0.956175	0.0796206	1.05899	0.00464011	-0.0774044	1	0.134761	1	-1.11525	0.0372079	0.145917	1	-0.341336	1	-0.129365	1	0.32453	1	7.72286	7.3453	6.32914	6.07692	8.26838	7.64333	6.1035	5.64987	6.89353	6.90948	6.33804
EGR52438	41325	41325	GL985056	+	2513549	2514298	3.13542	0.00060414	-0.144337	1	-0.935828	0.592956	-2.05776	0.0638	-2.2671	7.87362e-05	-0.713947	0.636314	0.859376	0.453064	2.12267	0.00120628	-0.24111	1	-0.461324	1	0.852916	0.460266	-0.150729	1	-0.886671	0.368599	-0.539798	0.923561	1.02321	0.248626	0.404149	1	3.24404	3.37112	3.47861	4.15712	3.91792	3.32794	2.91978	2.95249	3.48813	4.26136	3.78048
EGR52990	74228	74228	GL985056	-	2515908	2517495	-0.747697	0.487192	0.399327	1	-0.964518	0.191523	1.31298	0.022491	1.03613	0.0090814	-0.543743	0.831114	0.23789	1	-0.730085	0.263052	0.619757	0.561047	-0.235119	1	-0.429761	1	0.0450492	1	0.590617	0.659985	-0.523708	0.908021	0.179338	1	-0.246274	1	11.6891	11.9218	11.9627	11.4739	10.9228	12.1933	11.6918	11.8491	10.7851	11.7895	11.6774
EGR52991	43401	43401	GL985056	-	2518249	2518404	-1.88814	0.175835	2.21077	0.0945092	1.98405	0.148917	-2.30617	0.0856451	1.00018	0.392612	-0.256033	1	-0.461211	1	-0.283728	1	-0.463902	1	-0.277759	1	1.13684	0.280671	-0.393356	1	-0.333357	1	0.70771	0.728558	0.137245	1	-0.512831	0.983916	2.34309	1.96129	1.83627	1.53575	2.1093	2.3255	2.22284	1.60245	1.82747	1.84165	1.7647
EGR52992	53862	53862	GL985056	-	2519867	2521267	0.53204	0.976688	-2.22573	0.116695	1.51589	0.357464	0.177081	1	-0.371093	1	0.956286	0.470596	-0.602257	0.871923	0.0179258	1	0.417819	1	0.687768	0.765508	-1.07978	0.363342	-0.0240383	1	1.11449	0.333571	-0.60531	0.868935	-0.751869	0.694212	0.242924	1	-0.184846	-0.0285353	-0.0188318	-0.091766	-0.179704	-0.187023	-0.00203091	-0.138432	0.0338871	-0.129576	-0.179059
EGR52439	103059	103059	GL985056	+	2525449	2527097	-0.316746	1	-0.714025	0.678863	1.63521	0.0229801	-0.603609	0.855247	-0.908841	0.158169	0.288642	1	-0.40419	1	1.02471	0.115337	0.185576	1	0.0465008	1	-0.31133	1	0.0794573	1	-0.106972	1	-0.0456181	1	-0.545879	0.880123	0.69857	0.561953	4.27699	4.44066	4.47161	4.56423	4.61402	4.15644	4.54265	4.02527	4.18489	4.19823	4.13732
EGR52440	103060	103060	GL985056	+	2527945	2531783	-1.18711	0.200247	-0.475909	1	1.96633	0.0113038	-0.30193	1	-0.433511	1	-0.290729	1	-0.277009	1	1.00054	0.238613	-0.869436	0.226537	0.53278	0.917984	0.250479	1	0.0865764	1	0.28071	1	0.451197	1	0.0556062	1	-0.787645	0.496019	3.3032	3.28859	3.00449	3.33644	3.74742	3.66775	3.29009	3.19604	3.98751	3.65583	3.42187
EGR52993	103061	103061	GL985056	-	2532080	2535500	-2.26566	0.108609	0.916086	0.703559	0.721626	0.840549	0.631482	0.905776	0.0882275	1	-0.331787	1	0.083879	1	0.157816	1	-0.188347	1	-0.628472	0.836772	0.548699	0.937653	0.267537	1	0.567672	0.91612	0.245604	1	-0.736205	0.7135	-0.0769952	1	0.0963845	0.122036	0.118503	0.0986006	0.200385	0.397417	0.299014	0.222883	0.153047	0.125922	0.0580025
EGR52441	103062	103062	GL985056	+	2537242	2538713	0.218621	1	0.141701	1	-1.56094	0.14209	1.20254	0.439748	-0.0894714	1	-0.816003	0.403125	0.74082	0.556703	0.163792	1	0.0916986	1	-0.336838	1	0.140225	1	0.105599	1	0.168339	1	-1.23784	0.0521283	-0.587553	0.837747	1.65732	0.0486388	2.76038	2.60774	2.67294	2.61245	3.09302	3.23491	2.64621	2.76975	2.7882	2.84838	2.59439
EGR52994	103063	103063	GL985056	-	2539101	2540902	1.38136	0.0317369	-0.173474	1	0.444944	1	-1.65179	0.00809253	-1.1753	0.00413798	-0.00265721	1	0.446324	1	0.731637	0.350834	1.01337	0.0306244	-0.4586	1	0.0591382	1	-0.613199	0.654044	0.0656311	1	-0.236157	1	-0.118701	1	0.28929	1	8.85534	8.91839	7.94602	7.84314	9.71392	8.91778	7.68189	7.45406	8.33462	8.84377	7.86258
EGR52442	103064	103064	GL985056	+	2541328	2546266	-0.103743	1	-0.138118	1	0.48649	1	-0.243703	1	-0.540649	0.800248	-0.23759	1	0.641398	0.425888	0.137241	1	0.755202	0.120157	-0.209873	1	-0.0769872	1	-0.467665	1	-0.29467	1	-0.105211	1	-0.34031	1	0.740405	0.257029	8.44655	8.2378	7.18165	7.05231	8.57751	8.1538	6.64272	6.78746	7.71355	8.13296	7.0098
EGR52443	103065	103065	GL985056	+	2546736	2549339	2.33665	0.000252359	-1.78863	0.00784473	0.0528568	1	-0.600486	0.841952	-1.44112	0.00116535	0.25222	1	0.443998	1	0.744058	0.397897	0.665608	0.569247	-0.800508	0.287011	0.245994	1	-0.110747	1	1.06222	0.0513019	-1.01262	0.0587777	-0.196677	1	0.147098	1	5.23199	5.56732	6.23223	6.13943	6.46646	5.80842	6.42085	6.13229	5.76215	6.43327	6.26264
EGR52995	54667	54667	GL985056	-	2549431	2551402	-1.20943	0.00775869	0.618778	0.654054	-0.275875	1	0.865524	0.167898	0.589465	0.561079	-0.524532	0.872723	0.0742421	1	-0.139137	1	-0.149268	1	-0.0309068	1	-0.278893	1	0.458576	1	0.941782	0.00394819	-0.61966	0.433453	-0.223601	1	-0.098698	1	11.2437	11.5861	12.3003	12.3462	10.9072	11.8952	12.2269	12.4193	11.5768	12.0078	12.3309
EGR52444	53665	53665	GL985056	+	2554110	2554886	-1.44419	0.380934	0.581869	0.937525	0.556242	0.955556	0.307693	1	0.193641	1	-0.34068	1	0.144799	1	0.00176828	1	0.192185	1	0.0663378	1	0.200074	1	-0.457473	1	-0.597227	0.874577	-0.193347	1	0.839588	0.576573	-0.0490928	1	0.593531	0.707665	0.812099	0.813828	0.602787	0.836671	0.851772	0.92358	0.648363	0.620167	0.781617
EGR52996	74233	74233	GL985056	-	2556874	2558023	-0.497872	1	-0.54887	0.744222	0.891311	0.00885133	0.155446	1	0.0517886	1	0.00698746	1	-0.0703553	1	0.0113811	1	-0.128727	1	0.0581096	1	0.01376	1	0.0566555	1	0.00840684	1	-0.142296	1	-0.133753	1	0.267563	1	9.99244	10.0473	10.0246	10.1474	10.0719	10.1578	10.1834	10.2559	10.0499	10.0748	9.92127
EGR52445	54616	54616	GL985056	+	2559085	2560083	1.79415	1.44191e-05	1.32658	0.00543097	-2.18761	1.15396e-08	-0.932449	0.146923	-0.412539	1	-0.183532	1	0.0821346	1	0.513635	0.936652	0.842797	0.0460927	0.0611262	1	-0.605446	0.538244	-0.298095	1	-0.230134	1	0.344093	1	0.059912	1	-0.173525	1	9.2855	9.56066	10.4658	10.3921	9.68954	9.84942	10.5963	10.2277	9.33708	9.71228	10.6599
EGR52446	74235	74235	GL985056	+	2561961	2563453	-0.95228	0.0244237	-0.432827	1	1.27137	0.000122811	0.112795	1	-0.11878	1	0.0544878	1	-0.294656	1	0.359052	1	-0.304908	1	0.312629	1	-0.0818491	1	0.0738944	1	-0.222445	1	0.130301	1	0.137155	1	-0.044555	1	13.3976	13.5511	13.5797	13.9689	13.4146	13.4569	13.7148	13.6733	13.7365	13.9122	13.7884
EGR52997	53570	53570	GL985056	-	2565991	2567463	0.807748	0.375378	-1.24655	0.0339189	1.35494	0.0114385	-0.917441	0.283174	-0.876306	0.0527862	0.455003	1	-0.0811624	1	0.502741	0.989446	-0.431261	1	-0.1886	1	0.337638	1	0.282105	1	-0.182483	1	0.184077	1	-0.36228	1	0.360793	1	5.14344	5.49673	5.41456	5.805	5.49532	5.10041	5.32423	5.35867	5.36895	5.55887	5.20286
EGR52447	119844	119844	GL985056	+	2572228	2573289	-0.463159	1	0.331792	1	1.16165	0.365666	-1.03051	0.459755	0.226184	1	-0.28702	1	-0.721865	0.583444	0.782473	0.491495	-0.172383	1	0.287709	1	0.1746	1	-0.290425	1	-0.136838	1	-0.719414	0.66935	0.220549	1	0.63547	0.733654	2.1643	2.0218	2.43345	2.99171	2.15444	2.12003	2.79499	2.705	2.15978	1.9838	2.42341
EGR52448	103073	103073	GL985056	+	2573949	2577811	1.63615	0.0145986	0.670207	0.715948	-2.47607	1.83417e-05	0.169601	1	0.476428	1	-0.131156	1	-0.21651	1	-0.128266	1	-0.11706	1	0.121931	1	0.258397	1	-0.263488	1	0.0545023	1	0.387993	1	-0.215613	1	-0.226658	1	5.84633	5.8686	6.16821	5.73436	5.32044	5.6968	6.05741	5.56395	5.68574	5.74	6.26489
EGR52998	53628	53628	GL985056	-	2578129	2579450	0.142579	1	-0.331024	1	-0.67066	0.445565	0.858032	0.119262	0.143491	1	-0.20208	1	0.0245111	1	0.0344012	1	-0.27054	1	-0.121927	1	0.16052	1	0.231593	1	-0.152591	1	0.120162	1	0.179774	1	-0.147069	1	8.97048	8.92732	9.05489	9.10242	8.69511	8.87241	8.86176	8.89032	8.81003	8.97644	9.15948
EGR52999	41425	41425	GL985056	-	2580509	2581213	0.477408	1	0.909777	0.427917	0.631498	0.80865	-2.01995	0.0132222	-1.00716	0.06875	-0.689776	0.521817	0.490625	1	1.20665	0.0408265	-0.83928	0.269049	0.153723	1	1.00107	0.113537	-0.315356	1	-0.422799	1	0.366625	1	0.583363	0.790685	-0.526565	0.93405	3.86253	3.67321	3.84645	4.21814	4.22795	3.85842	3.52717	3.55355	4.24938	4.12703	3.89314
EGR52449	2044	2044	GL985056	+	2583943	2586080	-0.35349	1	-1.22637	0.077928	2.17605	4.93512e-05	-0.596437	0.8148	-0.0403527	1	0.767703	0.261145	-0.678007	0.454611	-0.0494422	1	0.131306	1	-0.498233	1	0.271378	1	0.0952205	1	-0.352089	1	0.334092	1	-0.244289	1	0.262261	1	9.17353	8.95896	8.59119	9.4222	9.25666	8.5439	9.07332	9.49808	9.2093	9.28755	8.44928
EGR52450	119845	119845	GL985056	+	2587786	2589018	-0.924709	0.0523362	0.0196717	1	0.790978	0.18464	0.114168	1	0.781666	0.0260923	0.013766	1	-0.349968	1	-0.44555	1	-0.23301	1	0.193655	1	0.0356213	1	0.00363295	1	-0.0913195	1	0.184337	1	-0.0772915	1	-0.0157283	1	11.2203	10.944	10.7821	11.2253	10.7901	10.9835	11.0336	11.5721	11.2076	11.1397	10.8611
EGR53000	54722	54722	GL985056	-	2589519	2590781	-1.09056	0.00393353	0.338482	1	1.46904	6.36654e-06	-0.717408	0.37219	0.0737262	1	-0.42848	1	-0.00197211	1	0.357233	1	-0.506124	0.960281	0.296555	1	0.27174	1	-0.0620933	1	-0.111214	1	-0.0701705	1	0.304576	1	-0.123055	1	8.08375	7.67587	7.40741	7.59518	7.72976	7.65999	7.13823	7.08963	7.86223	7.60877	7.31505
EGR52451	29275	29275	GL985056	+	2593099	2594304	-0.210006	1	0.286374	1	0.274899	1	-0.351275	1	0.105634	1	-0.0279226	1	-0.120138	1	0.0423266	1	0.15659	1	-0.0608026	1	-0.0561353	1	-0.0399283	1	0.143052	1	0.091596	1	-0.137009	1	-0.0978269	1	6.83563	6.79352	7.23553	7.46932	6.83456	6.8659	7.36669	7.50013	6.81977	6.69236	7.02195
EGR53001	103080	103080	GL985056	-	2595980	2597828	-0.0574487	1	-0.325029	1	0.554732	0.691756	-0.172053	1	0.0228362	1	-0.0265982	1	-0.0463322	1	0.049869	1	-0.0169992	1	-0.175541	1	0.107562	1	0.0848574	1	-0.0259122	1	-0.0676673	1	0.114683	1	-0.0210761	1	9.26223	9.31945	9.45581	9.65672	9.37121	9.46276	9.61203	9.75639	9.35071	9.45862	9.39316
EGR52452	74241	74241	GL985056	+	2599230	2601463	-0.173569	1	0.0782967	1	-0.153705	1	0.249262	1	0.338648	1	-0.126892	1	0.0565313	1	-0.268214	1	-0.0849807	1	-0.076042	1	0.212202	1	-0.0511369	1	0.0339071	1	-0.0747866	1	-0.0416486	1	0.0824982	1	12.1303	11.9293	11.8682	11.9196	11.867	11.9681	11.7912	12.0452	11.823	11.7749	11.7854
EGR52453	44330	44330	GL985056	+	2604968	2607924	0.276088	1	0.00886149	1	-0.243878	1	-0.0410702	1	0.0958556	1	0.0155021	1	0.0402786	1	-0.151667	1	0.406951	1	-0.087958	1	-0.0992319	1	-0.219642	1	0.0366394	1	0.00641135	1	-0.107354	1	0.0642639	1	12.016	12.0287	12.2811	12.3493	11.9718	12.0367	12.2763	12.4681	11.9592	12.0194	12.1095
EGR53002	54615	54615	GL985056	-	2609138	2610499	-0.892382	0.0190066	-0.328813	1	0.348857	1	0.872776	0.0297065	0.271279	1	0.00422793	1	0.0635566	1	-0.339291	1	-0.2041	1	0.0250771	1	0.00773141	1	0.17131	1	0.0961807	1	0.0279882	1	0.0468043	1	-0.171109	1	9.85295	9.72152	9.49369	9.74245	9.80903	9.85277	9.57686	10.0815	9.7906	9.78671	9.5403
EGR52454	53133	53133	GL985056	+	2611058	2612907	-0.91007	0.176848	0.229849	1	0.12427	1	0.555567	0.858076	0.567005	0.701956	-0.381949	1	0.308982	1	-0.493494	1	-0.233257	1	0.0496869	1	0.272291	1	-0.0886017	1	-0.135159	1	-0.0745986	1	0.200729	1	0.00897451	1	9.94244	9.16937	9.21361	8.98142	9.22442	9.12747	8.71884	9.00666	9.38125	9.13298	8.96819
EGR52455	53105	53105	GL985056	+	2613966	2618655	-0.341131	1	-0.831177	0.402355	0.353161	1	0.819021	0.42069	0.0485868	1	0.0626001	1	-0.110103	1	-0.00125854	1	0.0919007	1	-0.388187	1	0.0725248	1	0.223576	1	0.0638364	1	0.0383759	1	-0.0924739	1	-0.0096992	1	11.7792	11.8338	11.7042	11.6309	11.8489	11.8939	11.8852	11.733	11.8779	11.9626	11.7576
EGR53003	2050	2050	GL985056	-	2620281	2625347	-0.54856	0.867561	0.185294	1	-0.433431	1	0.796672	0.309121	0.666322	0.32253	-0.256013	1	-0.149854	1	-0.260293	1	-0.226621	1	0.17536	1	0.0997555	1	-0.0484906	1	-0.0881793	1	0.0948507	1	-0.031579	1	0.0249506	1	13.334	12.8856	12.9227	12.7574	12.7982	12.9589	12.9273	12.8316	13.0164	12.8681	12.9812
EGR53004	119848	119848	GL985056	-	2628677	2633271	-0.41713	1	-0.369776	1	0.35287	1	0.43376	1	0.28519	1	-0.0321126	1	-0.145933	1	-0.107057	1	-0.162002	1	-0.122148	1	0.119967	1	0.163948	1	-0.0195357	1	0.107507	1	-0.0902262	1	0.0022599	1	11.8596	11.787	11.7429	11.718	11.6234	11.7568	11.7887	11.7357	11.7094	11.7625	11.707
EGR52456	54408	54408	GL985056	+	2633894	2636703	-0.237803	1	-0.273715	1	0.0270789	1	0.484379	1	0.286362	1	0.0761589	1	-0.169244	1	-0.193259	1	0.0092341	1	0.0002462	1	-0.0129642	1	0.00345196	1	-0.0542876	1	0.0908891	1	-0.0891481	1	0.0525645	1	10.6144	10.6443	10.5232	10.5267	10.4225	10.5839	10.6221	10.6392	10.4759	10.6284	10.5759
EGR53005	71410	71410	GL985056	-	2637025	2639179	-0.722049	0.0564086	0.414556	1	0.49057	1	-0.183009	1	0.311594	1	-0.170596	1	-0.0432376	1	-0.0976726	1	-0.270651	1	0.351177	1	0.0104516	1	-0.0908783	1	-0.10131	1	0.0282965	1	0.0318988	1	0.0411712	1	14.4678	14.1158	13.9564	13.9823	14.2094	14.1744	13.934	13.9932	14.3537	14.156	13.9916
EGR53006	54166	54166	GL985056	-	2640615	2642449	-1.08479	0.00142772	0.61695	0.525163	1.00962	0.00643241	-0.541233	0.839082	-0.0588584	1	-0.222981	1	0.071296	1	0.210731	1	-0.621842	0.252388	0.378688	1	0.269772	1	-0.0261721	1	-0.161398	1	-0.0258079	1	0.000936731	1	0.186224	1	9.85126	9.72488	9.10589	9.00918	9.78012	9.76289	8.96176	8.77466	9.74697	9.36381	9.09503
EGR52457	119850	119850	GL985056	+	2645300	2649080	0.249408	1	-0.302758	1	-0.221993	1	0.275468	1	0.261517	1	0.0114268	1	-0.0233421	1	-0.249656	1	-0.132796	1	-0.0458442	1	0.121409	1	0.0570748	1	0.106204	1	0.0383968	1	-0.184297	1	0.0396123	1	11.8039	11.8216	12.0113	12.0823	11.6695	11.8448	12.0595	12.2781	11.782	11.8697	11.9543
EGR52458	74252	74252	GL985056	+	2650131	2651313	0.524619	0.938638	0.544433	0.889529	-0.276401	1	-0.792224	0.362833	0.239794	1	-0.443665	1	-0.231267	1	0.435323	1	-0.228522	1	-0.0796796	1	0.263124	1	0.0450532	1	-0.0712025	1	0.050219	1	0.0222779	1	-0.00118036	1	12.0095	11.6565	11.5053	11.7233	11.741	11.8399	11.5495	11.3542	11.7877	11.7934	11.703
EGR52459	53080	53080	GL985056	+	2652397	2653251	-0.555616	0.773694	-0.0119699	1	0.53404	0.861464	0.0332741	1	0.158026	1	-0.0235759	1	-0.0955428	1	-0.0385625	1	-0.652747	0.173236	0.510795	0.923208	0.0371693	1	0.104808	1	-0.0209352	1	0.0203834	1	0.181378	1	-0.180823	1	10.1809	9.96976	9.7045	9.82471	9.87151	9.78572	9.57452	9.65054	10.1134	10.0684	9.75868
EGR53007	21324	21324	GL985056	-	2653857	2656244	-0.0581029	1	-0.259398	1	-0.0833821	1	0.400845	1	0.0680529	1	0.087152	1	0.0136566	1	-0.168959	1	0.0106321	1	-3.89986e-05	1	0.0265275	1	-0.0371557	1	0.0203761	1	-0.0222548	1	-0.0330225	1	0.0347933	1	12.4651	12.4615	12.4241	12.2006	12.4776	12.4618	12.4722	12.3606	12.5176	12.4199	12.3565
EGR52460	74258	74258	GL985056	+	2657706	2659918	-0.220733	1	-0.0709947	1	0.258653	1	0.0328361	1	0.20619	1	-0.0810581	1	-0.202916	1	0.0778385	1	-0.0516398	1	-0.0107943	1	0.0468261	1	0.0155816	1	-0.0112699	1	0.0471871	1	-0.102779	1	0.0669049	1	12.4788	12.4784	12.3425	12.3052	12.3144	12.4987	12.4419	12.223	12.4883	12.5725	12.4755
EGR53008	119854	119854	GL985056	-	2660532	2663147	-0.344411	1	-0.146309	1	0.717977	0.240262	-0.227546	1	-0.0413006	1	-0.0522018	1	-0.0819836	1	0.175574	1	-0.0342963	1	-0.0389215	1	-0.00424565	1	0.0772699	1	-0.127863	1	0.0167137	1	-0.0914018	1	0.202525	1	10.9234	10.954	10.9635	11.0597	10.8985	10.9364	10.9686	10.8906	10.963	10.9002	10.8241
EGR52461	119855	119855	GL985056	+	2664261	2665747	-1.33088	0.000302981	0.277735	1	0.0897551	1	0.963538	0.0441541	0.641389	0.286936	-0.227407	1	-0.0714236	1	-0.342599	1	-0.45357	1	0.246227	1	0.232642	1	-0.025285	1	-0.0602563	1	0.125096	1	0.0776224	1	-0.142571	1	15.1162	14.5286	14.1055	14.027	14.7017	14.703	14.1745	14.2595	14.8902	14.3932	14.2353
EGR53009	54329	54329	GL985056	-	2666823	2668445	0.467986	1	0.0519252	1	-1.17863	6.14631e-06	0.659409	0.292147	0.499216	1	0.0789372	1	-0.164817	1	-0.413558	1	0.1634	1	-0.0927371	1	-0.116707	1	0.0460536	1	0.265643	1	0.0549721	1	-0.204932	1	-0.115771	1	12.2593	12.4567	12.7146	12.2802	12.0755	12.5367	12.9601	12.6701	12.1637	12.4327	12.6967
EFTRET00000000036	EFTRET00000000036	EFTRET00000000036	GL985056	-	2671628	2671710	-0.78792	0.752367	1.98517	0.0798254	-2.72925	0.00322312	1.53204	0.21434	1.26424	0.160636	-0.527529	0.955499	0.0184719	1	-0.75596	0.598255	-0.466887	1	0.167543	1	-0.530188	0.949102	0.829862	0.496842	0.241278	1	0.102443	1	-0.66613	0.682313	0.322385	1	2.15123	2.08714	2.66899	2.31422	2.00861	2.39302	2.95827	2.82331	2.18314	2.18644	2.88079
EGR53010	119856	119856	GL985056	-	2672528	2675110	0.346512	1	-0.241467	1	-0.449612	1	0.344376	1	0.128485	1	0.0319079	1	0.0180606	1	-0.178421	1	0.197976	1	-0.172621	1	-0.0685284	1	0.043221	1	0.0342164	1	0.045072	1	-0.0890038	1	0.00980941	1	12.8161	12.9216	13.1362	13.0163	12.718	12.8832	13.1051	13.1133	12.6948	13.0105	13.0982
EGR52462	74267	74267	GL985056	+	2676065	2677870	0.480192	1	0.420175	1	-0.993795	0.000192336	0.0942145	1	-0.1544	1	0.0783261	1	0.25969	1	-0.183863	1	0.347069	1	0.0197562	1	-0.068591	1	-0.297879	1	0.0339428	1	-0.00651625	1	0.0449531	1	-0.072527	1	13.271	13.2117	13.0494	12.8606	13.5183	13.3052	13.0254	13.1113	13.1607	13.0895	13.0261
EGR53011	53863	53863	GL985056	-	2678248	2679492	0.127247	1	1.07512	0.208959	-0.568438	0.8839	-0.632958	0.802916	0.143461	1	-0.0651191	1	-0.217599	1	0.139233	1	0.467827	1	-0.0883786	1	0.0930137	1	-0.472372	1	0.123622	1	0.0762404	1	0.283285	1	-0.483108	1	5.34329	5.16748	5.06669	4.92868	5.27107	5.23079	5.21258	4.88615	5.2036	5.0605	5.11503
EGR53012	103103	103103	GL985056	-	2680317	2681029	2.06555	6.3311e-07	-1.69874	0.000112781	-0.806311	0.320594	0.433231	1	-1.65166	9.74417e-11	0.322728	1	0.616907	0.505194	0.714602	0.232161	-0.308488	1	0.229812	1	-0.376285	1	0.454433	1	-1.39059	4.16938e-07	0.941675	0.0111612	0.836546	0.0553209	-0.384241	1	8.25434	9.23352	9.90039	9.92256	7.88087	7.60416	7.95541	7.91786	8.83176	10.7223	10.478
EGR52463	119857	119857	GL985056	+	2683878	2685486	-0.995113	0.190731	-0.560586	0.851445	-0.700365	0.522785	2.2542	1.1151e-06	0.0705067	1	0.14261	1	0.218834	1	-0.431463	1	-1.53394	5.18037e-05	0.274767	1	0.359414	1	0.898864	0.0562969	-0.163467	1	0.00617313	1	0.379706	1	-0.222293	1	4.91379	5.80388	5.84457	5.29853	4.69956	5.45921	5.45484	5.30897	5.31924	5.55078	5.82998
EGR52464	21327	21327	GL985056	+	2686219	2687480	-0.448264	1	0.309522	1	0.210124	1	-0.071481	1	0.195315	1	-0.0132905	1	0.115846	1	-0.29757	1	-0.22676	1	0.123472	1	0.169941	1	-0.0664717	1	-0.0455998	1	0.0196656	1	0.106081	1	-0.080086	1	10.7659	10.5524	10.4601	10.46	10.4621	10.3884	10.2182	10.4801	10.4388	10.4616	10.3887
EGR52465	119859	119859	GL985056	+	2689222	2690629	1.46367	0.00892162	-1.32951	0.0248134	0.0669689	1	-0.202701	1	-1.07137	0.00728291	0.0961785	1	0.274927	1	0.700469	0.347037	-0.163541	1	-0.832837	0.12534	0.20954	1	0.786175	0.185389	0.0523858	1	-0.325625	1	0.0441432	1	0.22915	1	8.07274	8.39521	8.64259	9.17196	8.63738	8.22863	8.36319	8.59779	8.64422	8.86334	8.54093
EGR52466	103108	103108	GL985056	+	2691457	2692541	1.14911	0.00108128	-1.37374	1.06496e-05	-0.463951	1	0.686664	0.346257	-0.972709	3.83177e-05	0.483637	1	0.40884	1	0.0803328	1	-0.853989	0.00207949	-0.246912	1	0.263353	1	0.836437	0.00334471	0.18536	1	-0.197816	1	0.0611841	1	-0.0487891	1	11.6707	12.5207	12.8636	13.1892	12.1734	12.1654	12.5346	13.0653	12.6348	12.7667	12.6568
EGR52467	119860	119860	GL985056	+	2693611	2698572	1.19502	0.0610288	-1.96184	8.0912e-05	0.78841	0.435686	-0.0237359	1	-1.27364	0.000309442	0.347667	1	0.193555	1	0.73258	0.276805	-1.10577	0.004786	0.338459	1	0.216727	1	0.549358	0.817645	0.049319	1	0.174944	1	-0.251343	1	0.0271943	1	10.1405	11.0593	11.7593	11.8455	10.7811	10.7543	11.5302	11.1789	11.3235	11.5153	11.373
EGR52468	54768	54768	GL985056	+	2699413	2701058	-0.893317	0.249335	0.0931739	1	-2.16105	1.12684e-06	2.96061	5.88642e-13	0.383368	1	-0.0267571	1	0.546382	0.813849	-0.903396	0.0408624	-1.28407	7.00139e-05	-0.179958	1	0.371531	1	1.09181	0.00268582	0.300371	1	-0.140183	1	0.098692	1	-0.259039	1	12.4088	13.2094	13.5316	12.4655	12.4027	13.4571	13.4059	13.2753	13.2847	13.4659	13.7163
EGR52469	53053	53053	GL985056	+	2701662	2702582	-0.993793	0.189882	-0.0596127	1	-1.78119	0.000663151	2.83338	6.1063e-10	0.394592	1	0.129993	1	0.0561544	1	-0.580914	0.710256	-1.42962	1.95975e-05	-0.103759	1	0.442125	1	1.09036	0.0066773	-0.053195	1	0.356125	1	-0.128113	1	-0.175053	1	11.2691	11.845	11.9838	11.2263	11.1359	11.8525	12.036	11.716	11.9615	11.7913	12.2555
EGR52470	44362	44362	GL985056	+	2703618	2705140	-1.11806	0.0819134	0.27467	1	-1.77286	0.000339117	2.61505	2.62937e-09	0.26586	1	-0.0878527	1	0.476598	1	-0.654733	0.450655	-1.70631	4.1012e-09	0.117651	1	0.372109	1	1.21562	0.000485124	-0.0504078	1	0.0836506	1	0.026736	1	-0.0601432	1	14.2189	14.7971	15.2993	14.4921	14.1302	14.9221	15.0492	15.0439	15.0971	15.0098	15.4097
EGR52471	103112	103112	GL985056	+	2706561	2707664	-0.887406	0.337288	0.780158	0.490289	-1.66366	0.00409169	1.76949	0.00204689	-0.776208	0.240397	-0.727412	0.330662	0.907479	0.0814344	0.595721	0.6816	-2.33197	1.01256e-14	-0.00958302	1	0.479601	1	1.86064	1.43607e-08	-0.246928	1	0.356639	1	-0.109339	1	-0.000427776	1	7.04787	7.17365	7.66223	8.15061	7.70979	7.83626	7.33697	8.01648	9.03072	7.96661	7.99769
EGR52472	103113	103113	GL985056	+	2708793	2709674	-4.39836	4.1481e-09	2.08838	0.0222444	-0.296024	1	2.60431	0.046819	-1.85876	0.00101212	-0.132673	1	1.64453	0.0241976	0.345973	1	-4.4814	3.28825e-25	-0.461002	1	1.82187	0.00153076	3.11947	1.16166e-05	-0.253464	1	0.152166	1	0.500936	0.998112	-0.399593	1	4.08877	3.58396	3.46405	3.41126	5.86966	4.04253	3.2531	3.46065	10.6347	4.73444	4.06737
EGR53013	103114	103114	GL985056	-	2709819	2710851	-0.755445	0.808608	-0.763979	0.782162	0.572074	0.935071	0.946778	0.649041	-0.15777	1	0.784179	0.589671	-0.0822981	1	-0.543503	0.939271	0.18843	1	-0.368972	1	0.371448	1	-0.192152	1	0.0888316	1	-0.704308	0.722926	0.559374	0.91027	0.0556512	1	-1.18479	-1.1211	-1.18506	-1.06299	-1.18389	-1.18414	-1.18387	-1.03678	-0.934451	-1.18592	-1.15236
EGR52473	54160	54160	GL985056	+	2711441	2712909	-0.545124	0.961655	-0.125646	1	0.00864027	1	0.66925	0.844239	0.752418	0.643569	-0.0633715	1	-0.42495	1	-0.265646	1	-0.0815176	1	-0.362799	1	-0.539351	0.948655	0.984108	0.397349	0.160567	1	-0.29831	1	0.453813	1	-0.313436	1	-1.84617	-1.85059	-1.88381	-1.87745	-1.88312	-1.811	-1.8071	-1.82577	-1.8461	-1.88432	-1.81593
EGR53014	53168	53168	GL985056	-	2713043	2714631	-0.0283833	1	0.0199771	1	-0.0656176	1	0.0673171	1	0.00529881	1	0.000772326	1	-0.0335893	1	0.0307408	1	-0.00733949	1	-0.0672818	1	0.00111339	1	0.0740098	1	-0.0575693	1	0.0311571	1	0.0228265	1	0.00170357	1	-2.6324	-2.63526	-2.66878	-2.55969	-2.66837	-2.66846	-2.66836	-2.66287	-2.66911	-2.63482	-2.63228
EGR52474	24586	24586	GL985056	+	2715208	2721935	1.22217	0.482398	-1.97111	0.166548	0.00131059	1	0.748933	0.802381	-0.82649	0.58262	0.496338	1	0.850417	0.562534	-0.520203	0.971984	-0.329786	1	0.476135	1	0.0633466	1	-0.210446	1	0.299922	1	0.215555	1	0.15548	1	-0.672062	0.754704	-1.21708	-1.11634	-1.08483	-1.2078	-1.14122	-1.18352	-1.17589	-1.14144	-1.18099	-1.12466	-1.21709
EGR52475	54784	54784	GL985056	+	2722349	2723234	-0.311716	1	1.52835	0.263617	-0.484988	1	-0.729483	0.763637	0.290409	1	-0.607924	0.836566	-0.071331	1	0.390075	1	0.688679	0.724025	-0.288987	1	-0.356641	1	-0.0427909	1	0.239336	1	0.143412	1	-0.166943	1	-0.213918	1	-1.85124	-1.88888	-1.81622	-1.82969	-1.88766	-1.85432	-1.84665	-1.88084	-1.85394	-1.84973	-1.81402
EGR53015	103119	103119	GL985056	-	2723354	2724788	1.69965	0.228059	2.30516	0.0527335	-0.951304	0.652192	-3.04924	0.02072	-0.610228	0.837158	-0.536685	0.944414	1.60253	0.0566749	-0.456852	1	1.42236	0.0903708	-0.641056	0.77295	0.204489	1	-0.984431	0.450612	0.538958	0.950077	-0.336651	1	-0.746556	0.689204	0.543697	0.945724	1.35646	1.38195	1.37323	1.15086	1.83045	1.84847	1.22271	1.25938	1.19023	1.30015	1.16679
EGR53016	32402	32402	GL985056	-	2725024	2725730	-0.09473	1	0.101451	1	-0.0995965	1	0.0973533	1	0.118711	1	-0.0835245	1	0.000651295	1	-0.0364043	1	0.0386523	1	0.0427449	1	0.0248175	1	-0.103704	1	0.0175038	1	0.0261975	1	-0.0687447	1	0.0235316	1	-2.58644	-2.69748	-2.69712	-2.69319	-2.6967	-2.62941	-2.69669	-2.63854	-2.69746	-2.69744	-2.69703
EGR53017	103121	103121	GL985056	-	2726741	2727355	-0.0429944	1	0.0385476	1	-0.123624	1	0.131369	1	0.0232083	1	0.014092	1	0.0226512	1	-0.0613814	1	-0.00865523	1	0.0260086	1	-0.000971271	1	-0.0158038	1	-0.0398611	1	0.0283829	1	0.0285963	1	-0.0148272	1	-3.39351	-3.39387	-3.39359	-3.38604	-3.39326	-3.39319	-3.39322	-3.33297	-3.39386	-3.34745	-3.35571
EGR52476	103122	103122	GL985056	+	2728577	2732532	-5.4542	6.01705e-15	4.19151	6.77542e-10	-0.692338	0.739505	1.95386	0.0159446	2.01131	9.08496e-05	-1.36127	0.0122119	0.7031	0.545675	-1.35275	0.0155977	-1.38236	0.0204837	-0.0656937	1	0.817682	0.345991	0.629288	0.711463	-0.0793127	1	1.18573	0.0487234	-0.644345	0.660102	-0.461996	1	5.09474	4.92971	6.09243	4.97513	4.12722	5.5403	5.42573	5.70075	5.78858	5.15692	5.63661
EGR52477	53558	53558	GL985056	+	2734177	2738267	0.6952	0.563818	-0.010212	1	-0.386269	1	-0.300264	1	-1.10933	0.0017001	0.129932	1	0.774636	0.174547	0.205445	1	0.00706192	1	0.288752	1	-0.1268	1	-0.169393	1	-0.227101	1	-0.579741	0.688682	-0.00142372	1	0.808442	0.167277	5.63481	5.77992	6.05296	6.02462	5.95377	5.35904	5.25566	5.53363	6.12245	5.45136	5.44315
EGR53018	53025	53025	GL985056	-	2738707	2740069	2.4174	0.0717024	-0.24556	1	-1.04262	0.604199	-1.13129	0.55947	-1.13096	0.317138	-0.358287	1	0.26893	1	1.22094	0.235435	-1.70607	0.0515445	0.103899	1	0.573682	0.905856	1.02799	0.407402	0.207749	1	-1.32562	0.185721	0.995043	0.396904	0.123213	1	0.531614	0.562732	0.867688	1.17514	0.647133	0.56985	0.715772	0.712951	0.748892	0.563285	1.0279
EGR53019	27722	27722	GL985056	-	2740515	2742108	3.56619	4.11047e-06	0.850916	0.613795	-2.6878	0.000794268	-1.73507	0.0556191	-1.82517	0.000575336	-0.341889	1	0.247414	1	1.92258	0.000242472	-1.02824	0.188952	-0.0899403	1	0.370271	1	0.746798	0.513737	-0.231862	1	-0.414033	1	-0.26586	1	0.911871	0.238853	4.59585	5.09213	6.03809	7.15082	4.30714	4.04444	4.38183	4.28199	4.59651	4.37041	5.58704
EGR52478	74278	74278	GL985056	+	2743169	2744513	3.31713	4.17783e-14	2.20548	4.93594e-06	-4.03399	2.64442e-21	-1.49275	0.00778759	-1.75185	6.16779e-09	-0.193753	1	0.878505	0.0787925	1.06977	0.00828771	-0.297697	1	0.541707	0.846675	-0.141545	1	-0.1025	1	-0.182248	1	-0.140323	1	-0.0820729	1	0.404515	1	11.2997	11.8598	12.7596	13.0258	10.9266	10.5099	10.6662	10.678	11.1166	10.6142	12.0961
EGR52479	103127	103127	GL985056	+	2745599	2748135	1.43026	0.000449902	0.0399791	1	-1.66913	1.07212e-05	0.19783	1	-0.825741	0.0331897	0.418138	1	0.675636	0.252785	-0.267042	1	-0.207392	1	-0.26143	1	0.145252	1	0.323534	1	-0.247356	1	-0.122379	1	0.207226	1	0.162315	1	9.90021	10.4323	10.2571	9.81106	9.86628	9.57144	9.26711	9.40562	9.64987	9.62273	10.0501
EGR53020	54954	54954	GL985056	-	2748649	2753921	0.972678	0.116451	1.46739	0.0014081	-2.06816	2.01981e-07	-0.374282	1	-1.66517	2.40406e-11	-0.808814	0.0796441	1.65122	4.59919e-11	0.82299	0.0619332	0.125131	1	0.0702619	1	-0.103403	1	-0.0919761	1	-0.0389935	1	0.224996	1	-0.395393	1	0.210205	1	9.04548	8.78816	9.96309	11.1182	9.94599	9.11936	8.9072	10.3723	10.4269	9.94554	10.0767
EGR52480	103129	103129	GL985056	+	2755407	2757295	1.56838	0.132052	-0.386842	1	-0.87334	0.65861	-0.313651	1	-3.04582	1.89367e-09	0.336881	1	2.25094	0.000796817	0.457882	1	0.323356	1	0.158074	1	0.509175	0.985661	-0.990987	0.32301	-0.149167	1	0.100229	1	0.162937	1	-0.111924	1	3.11074	3.05106	3.29013	5.19529	4.74624	3.00379	2.77103	4.80657	5.83461	4.95608	4.08135
EGR53021	103130	103130	GL985056	-	2758068	2758940	-0.113347	1	-1.67608	0.157857	-1.03225	0.518295	2.81783	0.00519562	-2.06459	0.000734303	1.10967	0.189036	1.81422	0.00470008	-0.861074	0.434488	0.931852	0.392887	-0.50178	0.997217	0.29371	1	-0.724448	0.654954	1.2591	0.101986	0.236553	1	-0.688366	0.686061	-0.805742	0.51611	5.4536	5.79891	5.88673	6.61638	8.16958	5.95108	5.53329	8.0404	7.52686	6.54877	6.08534
EGR52481	103131	103131	GL985056	+	2760073	2761281	0.130648	1	-0.0343058	1	-2.28221	0.00181767	2.18374	0.00240867	-1.84563	3.88827e-05	0.357803	1	1.98876	5.88845e-06	-0.502844	0.99286	-0.390885	1	-0.268188	1	0.180283	1	0.47814	1	0.0961599	1	0.0941605	1	0.087668	1	-0.27654	1	5.41438	5.29046	5.90847	6.75199	7.56567	5.90815	5.71639	8.07208	7.73464	7.35462	6.97992
EGR53022	103132	103132	GL985056	-	2761538	2762930	-1.21338	0.000411993	0.920829	0.0372302	-0.428204	1	0.7207	0.277801	0.597349	0.403729	-0.224926	1	0.0699484	1	-0.442102	1	-0.538616	0.740639	0.542428	0.716041	0.0260226	1	-0.0296034	1	-0.179394	1	0.143435	1	0.0649683	1	-0.0289798	1	13.3346	12.9395	12.6838	12.2053	12.7719	12.9295	12.4872	12.3236	12.9825	12.7448	12.8047
EGR53023	103133	103133	GL985056	-	2764250	2765500	-0.489033	1	1.31809	0.390168	-1.50487	0.308534	0.676567	0.855158	-0.512714	0.980796	0.320255	1	1.58773	0.0548764	-1.39741	0.0898593	0.697895	0.722284	0.426009	1	0.353993	1	-1.47753	0.0993811	0.892632	0.452811	0.0552478	1	-0.560931	0.91301	-0.386456	1	2.67139	2.20639	2.42504	2.94714	3.98116	2.58822	2.34832	5.35204	3.54573	2.82162	2.44688
EGR52482	103134	103134	GL985056	+	2765759	2767609	0.435329	1	-3.99723	0.000855553	0.324297	1	3.23536	0.00561161	-3.28794	3.35417e-06	0.428909	1	2.46698	0.000636037	0.387918	1	0.0915985	1	-0.489279	1	0.619638	0.839283	-0.222043	1	1.65155	0.0368122	0.0363561	1	-0.847054	0.53047	-0.839679	0.540019	2.45237	2.42525	3.25729	4.77559	5.84539	2.75007	3.40632	6.49687	5.47567	4.09494	3.82599
EGR52483	103135	103135	GL985056	+	2769858	2770202	2.84881	0.0146537	0.690309	0.843732	-1.50559	0.314622	-2.03135	0.155031	-1.97708	0.0107146	-0.418683	1	1.24991	0.21537	1.144	0.304259	1.09038	0.27513	-0.496488	1	-0.65271	0.785898	0.0591089	1	-0.8653	0.503762	-0.526869	0.960358	1.45402	0.0915971	-0.0618833	1	1.17713	1.19619	1.27524	1.36501	2.08881	1.52757	1.2565	1.34358	1.32252	1.41469	1.61865
EGR53024	103136	103136	GL985056	-	2770530	2772073	0.66613	0.780912	0.655817	0.798103	-0.407307	1	-0.917101	0.572797	-0.956833	0.180504	0.181811	1	1.11731	0.0774692	-0.341553	1	0.27456	1	0.881412	0.319542	-0.247008	1	-0.908991	0.41337	0.290006	1	-0.0394958	1	-0.113073	1	-0.137938	1	3.6414	4.13169	4.18266	3.79132	3.80677	3.69961	3.36159	3.61997	4.14094	3.63827	3.4932
EGR52484	54227	54227	GL985056	+	2776507	2777618	2.64072	9.87724e-05	5.84117	1.31577e-21	-1.92602	0.00807589	-6.55965	5.33307e-28	-0.819947	0.300625	-0.837464	0.274544	1.18435	0.0265963	0.474577	1	0.656476	0.630055	1.25109	0.0206862	-1.25831	0.0156315	-0.647922	0.65692	-0.186483	1	-0.215646	1	-0.865543	0.238423	1.26693	0.0134459	7.92965	8.02174	9.0837	8.42319	7.63498	7.70883	7.35033	7.20398	6.53609	5.88802	8.34686
EGR53025	103138	103138	GL985056	-	2777896	2779839	-0.645298	0.578363	0.104871	1	1.21967	0.00640469	-0.679328	0.510647	-0.102942	1	0.068329	1	-0.297352	1	0.332066	1	-0.206753	1	0.392106	1	-0.0614362	1	-0.123607	1	-0.239223	1	0.0794204	1	-0.162359	1	0.322296	1	9.35405	8.93521	8.67254	9.08904	9.36203	8.83045	8.80109	8.8322	9.34888	9.11292	8.81079
EGR52485	53858	53858	GL985056	+	2781050	2782072	-0.504408	0.986821	-0.944021	0.11159	1.40432	0.00197968	0.0437556	1	-0.490177	1	0.400991	1	-0.301572	1	0.390464	1	-0.807345	0.0540559	-0.119042	1	0.29863	1	0.627621	0.544571	-0.108778	1	-0.0697762	1	0.0795069	1	0.0991312	1	6.46696	6.39881	5.87895	6.23651	6.91595	6.31621	6.15123	6.1879	7.24125	6.73306	6.25996
EGR53026	54997	54997	GL985056	-	2782387	2784246	-2.97378	6.6402e-05	-4.22137	7.25015e-14	3.92406	3.02041e-16	3.27174	1.23647e-10	1.67782	0.000170872	1.90648	7.00469e-08	-2.13913	1.80861e-12	-1.44562	9.88938e-05	0.78639	0.486501	0.488946	1	-0.964211	0.0677615	-0.310767	1	0.260285	1	0.779748	0.294364	-0.892837	0.0988452	-0.147779	1	5.09966	5.9692	6.5805	6.16434	4.66681	5.16615	8.4869	7.48105	4.6095	5.40634	6.57848
EGR53027	54239	54239	GL985056	-	2787639	2789607	-2.12285	0.0286442	-0.946227	0.468035	-0.777262	0.646171	3.84463	7.52504e-06	1.23685	0.0920584	0.125802	1	-0.5663	0.844725	-0.795936	0.437027	-0.562425	0.892158	0.261965	1	0.689263	0.61204	-0.389355	1	0.0646671	1	-0.0780759	1	0.460344	1	-0.44682	1	3.31226	4.10662	3.72303	3.55181	2.85652	3.79395	3.87125	3.77224	3.34082	3.89565	4.37345
EGR53028	103143	103143	GL985056	-	2790711	2791676	-0.596805	0.80149	0.162344	1	1.29975	0.0481759	-0.863082	0.446997	-0.759748	0.25699	-0.591867	0.709235	-0.162858	1	1.51343	0.000230361	0.0671319	1	0.0765032	1	0.193963	1	-0.337338	1	-0.263992	1	0.0304853	1	-0.0137597	1	0.247595	1	5.36569	4.87679	4.91096	5.3746	6.39035	5.66172	5.45808	5.07484	6.13059	5.52151	5.55188
EGR52486	54048	54048	GL985056	+	2792882	2793784	0.762129	0.566114	0.62248	0.794481	0.431255	1	-1.81581	0.00949625	-0.73946	0.375127	-0.803623	0.277996	0.758288	0.347181	0.78436	0.289511	-0.157295	1	0.204874	1	-0.135487	1	0.0881349	1	-0.272121	1	0.148997	1	0.0143082	1	0.108871	1	4.27032	4.08654	4.51716	5.13185	4.84998	4.65156	4.33052	4.89227	4.71535	4.73892	4.37453
EGR53029	103145	103145	GL985056	-	2794024	2794972	1.11913	0.255162	-0.106094	1	0.544995	0.936806	-1.55825	0.0967379	-1.3567	0.0107787	0.311587	1	0.334509	1	0.710474	0.5309	-0.317278	1	0.0408791	1	0.133545	1	0.143638	1	-0.631057	0.648249	0.0179736	1	0.229953	1	0.383426	1	3.20103	3.61622	3.46723	3.9982	3.80793	3.50112	3.3714	3.68694	3.76313	3.86441	3.59635
EGR53030	32364	32364	GL985056	-	2796496	2797182	0.952243	0.309264	-0.171891	1	0.912326	0.389057	-1.69185	0.0227168	-1.32481	0.00145261	-0.288363	1	0.324725	1	1.28843	0.00954487	0.224434	1	-0.130716	1	-0.00533638	1	-0.0874169	1	-0.539795	0.876476	-0.243768	1	0.0667128	1	0.717351	0.476041	5.72534	5.31414	5.08206	5.57584	6.59965	5.48622	4.93962	4.97531	6.0018	5.91129	5.31475
EGR52487	103147	103147	GL985056	+	2798865	2800434	1.19187	0.159912	-0.270889	1	0.870263	0.452639	-1.79063	0.00888625	-1.88	1.21279e-06	-0.0663104	1	-0.00855424	1	1.95554	3.2931e-07	-0.0503173	1	0.0573717	1	0.0220005	1	-0.0281245	1	-0.529257	0.918012	-0.515232	0.957289	0.16423	1	0.880651	0.181457	11.1166	11.0109	10.6865	12.0134	12.0585	10.6874	10.3455	10.3905	11.6129	10.9543	10.7553
EGR52488	53961	53961	GL985056	+	2802847	2804046	0.442717	1	-0.808524	0.541598	0.912598	0.406065	-0.547935	0.914046	-2.13323	1.09547e-09	0.0103981	1	0.836487	0.278579	1.28683	0.0025716	-0.356441	1	-0.226211	1	0.376141	1	0.206802	1	-0.5825	0.733987	-0.216842	1	0.397938	1	0.401704	1	5.14601	4.47554	4.97094	7.29986	6.20228	4.34654	4.45093	6.08224	6.05007	5.44312	5.08172
EGR53031	103149	103149	GL985056	-	2804282	2807751	0.222888	1	-1.21004	0.0243387	0.706304	0.518278	0.280564	1	-1.1584	0.000329852	-0.720455	0.259622	0.00025762	1	1.87774	3.19958e-11	-0.80609	0.0789394	-0.67747	0.321445	0.413615	1	1.0694	0.00220652	-0.288005	1	-0.286056	1	0.267304	1	0.306929	1	7.21383	6.50082	6.54612	7.3095	8.43864	7.26767	6.93857	6.71566	8.94792	8.7412	7.85802
EGR52489	119864	119864	GL985056	+	2808323	2810807	-0.276583	1	-1.81928	0.000750306	1.76343	0.00108	0.331934	1	-1.46252	2.81729e-05	-0.41021	1	-0.188047	1	2.05968	9.10414e-10	-0.950766	0.0382977	-0.408264	1	0.342822	1	1.01543	0.0213104	-0.19489	1	-0.33434	1	0.30255	1	0.226984	1	5.35325	4.94231	5.15147	6.06655	6.79222	5.56815	5.72715	5.44746	7.15636	7.09601	6.23575
EGR52490	44366	44366	GL985056	+	2811981	2813959	0.638642	0.791374	-3.62062	8.63434e-10	2.52621	2.29126e-05	0.455927	1	-0.983277	0.0978327	2.3232	2.95908e-10	-1.2427	0.00683093	-0.0966473	1	1.62783	0.000307242	-0.0864402	1	-0.821094	0.248202	-0.720028	0.428765	1.03367	0.0783123	-0.642915	0.623367	-0.34907	1	-0.0420949	1	7.45709	8.48269	10.7643	11.2157	7.61632	7.35515	11.3472	10.7619	7.38694	7.41204	10.2157
EFTRET00000000234	EFTRET00000000234	EFTRET00000000234	GL985056	-	2814144	2814237	-2.56331	0.040474	1.01853	0.608415	1.87493	0.194128	-0.328132	1	1.15154	0.246374	-0.684621	0.750269	-1.01543	0.402632	0.547879	0.940627	1.1622	0.265293	0.13217	1	-0.613905	0.846858	-0.679867	0.779173	-0.631976	0.822747	-0.000155388	1	1.28165	0.206838	-0.648976	0.815833	1.68329	1.03824	0.892006	1.00213	1.38765	1.33987	1.11313	0.973068	1.11575	1.16148	1.15674
EGR53032	74282	74282	GL985056	-	2815396	2817820	4.71018	1.2737e-12	0.548437	0.935582	-2.92169	6.44364e-05	-2.34206	0.0019043	-3.4065	1.81433e-17	-1.32224	0.0168714	1.83387	0.000101853	2.8961	2.27562e-12	0.170588	1	-0.634631	0.701887	-0.0623108	1	0.52485	0.942536	-0.281473	1	-0.522314	0.94799	-0.0216853	1	0.82549	0.340354	9.55547	8.54567	10.3194	13.6518	11.2774	8.69668	8.5785	10.8861	11.1532	9.35843	8.60664
EGR53033	103153	103153	GL985056	-	2820619	2821714	4.81279	1.4909e-12	1.61519	0.0945805	-1.60672	0.201742	-4.82226	3.03583e-07	-2.9651	3.50238e-13	-0.562145	0.875984	1.40639	0.0430465	2.12131	5.06583e-05	1.76808	0.000705704	-0.879948	0.337776	-0.0765926	1	-0.811861	0.586904	-0.492804	1	-0.62972	0.715519	0.555426	0.912553	0.567331	0.87897	3.34858	2.97878	3.22274	4.30268	4.87879	3.02056	2.70867	3.11911	3.85362	3.41615	2.79874
EGR53034	2068	2068	GL985056	-	2822506	2824290	1.3262	0.448801	-0.111325	1	1.20705	0.455976	-2.42378	0.0562617	-0.898737	0.532321	0.660429	0.790408	-1.31255	0.150718	1.55004	0.0820861	-0.650138	0.808327	1.16604	0.227455	-0.180306	1	-0.333628	1	0.516643	0.97887	0.211877	1	-0.447988	1	-0.281072	1	-0.465729	-0.504591	-0.541306	-0.357976	-0.191654	-0.539875	-0.427427	-0.521007	-0.19765	-0.475506	-0.54092
EGR52491	103155	103155	GL985056	+	2824565	2825078	-0.0378282	1	0.0432039	1	0.0437622	1	-0.0461393	1	0.0229955	1	0.0199016	1	-0.0657279	1	0.0214134	1	0.0155897	1	-0.047545	1	0.0196785	1	0.0114489	1	0.00107995	1	0.00157088	1	-0.00163934	1	-0.00109501	1	-4.36312	-4.36341	-4.36318	-4.36104	-4.36294	-4.36299	-4.35115	-4.36065	-4.36341	-4.3634	-4.36315
EGR52492	103156	103156	GL985056	+	2825980	2827313	-0.408532	1	-2.21432	0.10071	0.863508	0.720224	1.75974	0.204286	-0.0636144	1	1.14134	0.298787	0.214133	1	-1.29165	0.149437	0.178758	1	-0.157511	1	-0.435789	1	0.413945	1	0.795366	0.632492	-1.33165	0.166321	0.729835	0.708592	-0.194616	1	0.784601	0.903979	1.25428	1.51387	0.78971	0.788279	1.1629	2.12729	0.859701	0.777797	0.901719
EGR53035	103157	103157	GL985056	-	2827619	2828227	1.89867	4.91583e-07	-0.183034	1	-0.919987	0.140637	-0.799059	0.308935	-2.34995	1.23374e-30	-0.0723798	1	0.858647	0.0291137	1.56533	4.9378e-10	-0.616218	0.473331	-0.174521	1	0.325527	1	0.465135	1	-0.597753	0.538146	0.0293655	1	0.725408	0.16536	-0.156448	1	9.16777	9.24197	9.54525	9.80283	9.76311	8.3718	8.10462	7.93749	9.92495	9.46737	9.17558
EGR52493	103158	103158	GL985056	+	2829291	2831192	-2.52856	1.07985e-08	2.89934	5.40025e-10	-0.000715744	1	-0.370537	1	-1.09349	0.00458804	-1.24121	0.00190888	0.923113	0.116312	1.41144	0.00311177	-1.75888	2.22053e-09	-0.0460528	1	0.330064	1	1.47477	0.00185877	-0.329485	1	-0.0253649	1	-0.195569	1	0.550592	0.873036	6.0016	4.82437	4.91553	5.17825	6.83124	5.55205	4.5599	4.62305	7.61844	5.58745	5.06521
EGR53036	54179	54179	GL985056	-	2831448	2832110	-1.25974	0.482689	0.8505	0.733596	0.416006	1	-0.00639059	1	-0.384614	1	0.621912	0.836286	-0.305117	1	0.0670858	1	-0.813965	0.613986	0.994703	0.415696	-0.247788	1	0.0663341	1	0.551666	0.934238	-0.562599	0.915375	-0.171665	1	0.180947	1	-0.705165	-0.78462	-0.780127	-0.803535	-0.573277	-0.815794	-0.737048	-0.800694	-0.536751	-0.818007	-0.816623
EGR52494	54926	54926	GL985056	+	2832964	2833776	0.726116	0.784347	1.23222	0.402163	-0.304189	1	-1.65122	0.216091	-0.634096	0.791867	0.586136	0.87121	0.418832	1	-0.370723	1	-0.518085	0.967399	0.315083	1	0.327368	1	-0.123831	1	-0.604416	0.826999	-0.770061	0.60589	0.259617	1	1.1157	0.258109	2.57853	2.59389	2.59118	2.65257	2.85011	2.48984	2.47357	2.70691	3.16374	2.50668	2.77891
EGR52495	54052	54052	GL985056	+	2837490	2837672	-2.82661	0.0193887	1.21169	0.477681	1.75579	0.206625	-0.138888	1	1.20614	0.223128	-0.57471	0.898395	-1.66921	0.0427274	1.03711	0.394936	-0.823523	0.572114	0.880264	0.507224	0.85895	0.529413	-0.913299	0.495675	-1.01891	0.364055	0.82166	0.577681	0.434831	1	-0.238028	1	3.20073	2.59103	2.77053	2.61788	2.80848	3.05424	3.83024	2.46032	2.97921	3.07957	3.07197
EGR53037	103162	103162	GL985056	-	2844675	2845770	1.14223	0.0165664	-0.852237	0.201348	-0.0961451	1	-0.194431	1	-0.770339	0.0875998	-0.360223	1	0.646018	0.431624	0.484299	1	1.52211	4.83504e-11	-1.49813	3.26006e-10	-0.0287291	1	0.00479666	1	-0.538636	0.797313	0.767893	0.0731459	-0.00365569	1	-0.225416	1	7.34283	6.64114	6.40128	7.00046	8.00184	6.96969	6.21264	6.84686	8.04546	8.82034	6.71279
EGR53038	119867	119867	GL985056	-	2847615	2848523	0.0192083	1	0.214431	1	-0.101248	1	-0.133094	1	-0.218891	1	-0.04833	1	0.0677583	1	0.199686	1	-0.340198	1	0.27354	1	0.000208061	1	0.0662938	1	-0.0762128	1	-0.159867	1	0.162808	1	0.0733242	1	8.80681	8.78188	8.84274	8.80719	8.81578	8.68646	8.67322	8.55958	8.91807	8.73754	8.88052
EGR52496	52976	52976	GL985056	+	2849547	2850215	-2.0444	3.94932e-09	0.361761	1	0.296557	1	1.3863	0.00119881	1.13496	2.7075e-05	-0.39471	1	-0.0645542	1	-0.675487	0.265041	-0.74249	0.110095	0.301618	1	0.206044	1	0.23496	1	-0.163861	1	0.0137679	1	0.379048	1	-0.229031	1	10.7106	9.90133	9.49597	9.02085	9.79351	10.0393	9.41801	9.29573	10.0628	9.87245	9.6742
EGR52497	54669	54669	GL985056	+	2851390	2853160	0.97404	0.00700576	0.341917	1	-0.56716	0.704188	-0.748263	0.165301	-0.446105	1	-0.139689	1	0.320833	1	0.264849	1	0.606609	0.293809	-0.370496	1	-0.00316273	1	-0.232621	1	-0.10044	1	-0.0967875	1	0.142063	1	0.0551679	1	11.2094	11.048	10.9206	11.0523	11.5743	11.2042	10.7853	10.9478	11.1122	11.0087	10.9185
EGR53039	2071	2071	GL985056	-	2853351	2854406	0.895051	0.000558713	0.111573	1	-0.377407	1	-0.628364	0.282914	-0.338303	1	0.162648	1	0.0968669	1	0.0785858	1	0.621438	0.0660898	-0.178487	1	-0.153236	1	-0.289621	1	0.165914	1	0.0333914	1	-0.0972842	1	-0.102157	1	10.3882	10.4309	10.3661	10.3881	10.728	10.4438	10.4195	10.4482	10.2454	10.1727	10.2135
EGR53040	103167	103167	GL985056	-	2855635	2856039	-0.344706	1	-0.162358	1	0.23597	1	0.270992	1	0.278264	1	0.0270509	1	-0.0528692	1	-0.252474	1	-0.0159758	1	0.237579	1	-0.180051	1	-0.0413334	1	0.0239366	1	0.0937712	1	0.0374315	1	-0.155213	1	11.7891	11.7028	11.7703	11.8057	11.6283	11.7022	11.8184	11.9879	11.6418	11.6981	11.7493
EGR52498	53360	53360	GL985056	+	2858218	2859021	0.600628	0.716096	0.194874	1	0.630268	0.645308	-1.42568	0.00193227	-0.470727	1	-0.0156001	1	-0.0230686	1	0.509381	0.954955	0.452664	1	0.0405652	1	-0.176464	1	-0.316486	1	-0.17061	1	-0.138295	1	0.0317284	1	0.277412	1	6.45916	6.62184	6.41299	7.02001	6.75559	6.64512	6.43289	6.72789	6.59246	6.85551	6.45
EGR52499	21330	21330	GL985056	+	2860418	2863256	-0.0209537	1	0.20759	1	0.0708403	1	-0.257441	1	0.20314	1	0.00405942	1	-0.0717813	1	-0.135366	1	-0.0593854	1	0.139461	1	0.0117799	1	-0.0918533	1	-0.00320127	1	-0.0311752	1	-0.0432847	1	0.077543	1	10.3742	10.3552	10.344	10.3944	10.2168	10.3234	10.3606	10.4498	10.2241	10.1852	10.2232
EGR52500	74289	74289	GL985056	+	2865498	2866960	-0.681177	0.178351	-0.256213	1	0.451081	1	0.486742	1	0.294385	1	0.130884	1	-0.257231	1	-0.168341	1	-0.123753	1	0.155918	1	-0.0443898	1	0.0122186	1	0.150297	1	-0.0990489	1	-0.0346355	1	-0.016712	1	10.1384	10.1813	10.0248	10.1809	10.1256	10.2738	10.3574	10.4622	10.2883	10.2087	10.205
EGR53041	54244	54244	GL985056	-	2867095	2869738	-1.26531	1.95935e-06	-1.52163	2.0878e-10	1.16491	2.97791e-05	1.62214	6.90748e-12	0.377164	1	0.396958	1	-0.223775	1	-0.551008	0.590437	-0.313295	1	-0.218391	1	0.117276	1	0.414055	1	0.194768	1	-0.043242	1	-0.0779759	1	-0.0737184	1	9.5434	9.70133	9.53434	9.47417	9.67833	9.82727	10.0641	10.2077	9.853	9.8238	9.66958
EGR52501	103172	103172	GL985056	+	2871251	2871757	-1.12316	0.527152	-0.156572	1	2.41849	0.0775533	-1.13816	0.551099	-0.058143	1	-0.478938	1	-0.391296	1	0.928321	0.485467	-0.804662	0.58792	-0.362208	1	0.299818	1	0.868582	0.549602	-0.123654	1	0.419356	1	0.215757	1	-0.511346	0.9858	1.16062	0.843074	0.746191	0.856472	1.20311	0.934921	0.788937	0.757473	1.32977	1.04722	0.779172
EGR52502	2076	2076	GL985056	+	2871876	2873151	-1.96601	0.0755859	0.728225	0.795335	2.90188	0.0185146	-1.66277	0.291885	-0.693919	0.680165	-0.24104	1	-0.243884	1	1.17877	0.284908	-0.777248	0.553936	1.21198	0.145411	0.714154	0.684277	-1.14809	0.310348	-0.372487	1	0.54016	0.938787	0.0613695	1	-0.228668	1	2.21946	1.81475	1.58923	1.66722	2.57108	1.87151	1.64051	1.5265	2.51449	1.91592	1.52364
EGR53042	103174	103174	GL985056	-	2873661	2874194	0.686507	0.841825	0.28329	1	1.04337	0.544564	-2.00783	0.116042	-0.0346204	1	-0.252298	1	-0.612829	0.83947	0.898642	0.507268	0.794212	0.594759	-0.291039	1	-0.402792	1	-0.0982005	1	-0.335503	1	0.20169	1	-0.334987	1	0.47156	1	-1.68424	-1.72257	-1.72195	-1.55898	-1.64747	-1.68359	-1.64617	-1.65348	-1.72254	-1.68337	-1.72179
EGR53043	103175	103175	GL985056	-	2875397	2875830	-4.22099	6.92156e-05	-0.0475824	1	2.50934	0.0179581	1.75985	0.239943	1.90112	0.016677	-0.669628	0.757571	-0.874086	0.46717	-0.358901	1	-0.189625	1	0.945327	0.408617	-0.480882	1	-0.274952	1	0.892836	0.389588	-1.01676	0.279929	-0.256451	1	0.37949	1	1.62963	1.51423	1.65261	1.56215	1.4722	1.90458	2.33046	1.78101	2.08943	1.6578	1.77295
EGR52503	103176	103176	GL985056	+	2876103	2878306	0.0659221	1	0.00639527	1	0.0867558	1	-0.160649	1	-0.0751251	1	-0.0508079	1	-0.0618264	1	0.188629	1	0.049065	1	0.087314	1	-0.0550883	1	-0.0790445	1	0.154008	1	-0.181479	1	0.012931	1	0.0139664	1	-2.69539	-2.69582	-2.65987	-2.53576	-2.65362	-2.66103	-2.65476	-2.68959	-2.6602	-2.69578	-2.6954
EGR52504	103177	103177	GL985056	+	2879183	2879836	0.573478	0.938233	-0.207816	1	0.0806158	1	-0.446864	1	-0.288953	1	0.138065	1	0.078184	1	0.0718537	1	0.0587212	1	-0.368313	1	0.193061	1	0.115285	1	-0.38501	1	-0.181369	1	0.00951726	1	0.556594	0.898585	-2.20737	-2.21146	-2.24332	-2.23878	-2.13184	-2.20632	-2.24282	-2.23779	-2.21373	-2.20572	-2.24321
EGR52505	54226	54226	GL985056	+	2880934	2882073	4.06913	5.63413e-20	3.10909	2.3084e-11	-2.90345	1.40659e-09	-4.27172	2.54273e-19	-2.14434	1.91036e-13	-0.726948	0.310535	1.9127	7.95744e-10	0.958716	0.0484345	1.39041	7.7567e-05	-0.721298	0.325617	0.549196	0.828975	-1.21679	0.00401913	0.00927477	1	-0.336659	1	-0.0522668	1	0.379048	1	10.0589	9.92744	8.90063	8.77484	11.6146	10.3822	7.82269	8.11493	8.96717	8.70526	8.23653
EGR52506	103179	103179	GL985056	+	2883641	2884549	-1.03554	0.060491	2.06121	4.0372e-08	-2.74676	2.76984e-15	1.71872	1.76542e-05	0.657122	0.342255	-1.67309	1.02788e-12	1.07987	0.000410556	-0.063505	1	0.707326	0.208134	-0.710774	0.199414	-0.836714	0.0408366	0.839082	0.0386189	1.13247	0.000114702	-0.641245	0.388404	-0.208231	1	-0.282931	1	11.4726	11.3884	13.1936	13.5646	11.0154	12.1045	12.2546	13.3669	12.6508	12.7998	12.9149
EGR52507	103180	103180	GL985056	+	2932932	2937990	0.41191	1	-0.075486	1	-0.168701	1	-0.165962	1	-0.457224	1	-0.208061	1	0.384639	1	0.279681	1	0.092239	1	-0.132923	1	-0.145374	1	0.186386	1	0.185712	1	-0.186487	1	-0.0550773	1	0.0557763	1	9.27249	9.24927	9.41098	9.38601	10.1088	9.91951	9.71983	9.7532	9.84268	9.65093	9.61446
EGR53044	54444	54444	GL985056	-	2938268	2938906	-0.0301401	1	-0.853904	0.459377	0.894803	0.467567	-0.0111158	1	-1.64549	5.11963e-05	0.0324356	1	0.494617	1	1.11787	0.10319	-0.620543	0.665213	-0.313161	1	0.139488	1	0.794133	0.485451	-0.417932	1	-0.511598	0.963882	0.246152	1	0.683724	0.667803	4.07772	4.18566	3.69305	4.05027	5.29596	4.44355	3.70774	3.84419	5.36575	4.98	4.29709
EGR52508	53428	53428	GL985056	+	2939358	2940359	1.57297	0.00667723	-0.999349	0.223145	0.30441	1	-0.877465	0.533917	-1.92885	1.48036e-08	-0.0507727	1	0.518145	0.954741	1.46062	0.0132563	-0.0467408	1	-0.686834	0.414666	0.228679	1	0.504432	0.98914	-0.147219	1	-0.664662	0.448613	0.23408	1	0.577999	0.815869	5.02202	4.94832	4.35178	4.51335	6.76033	5.40073	4.44189	4.32864	6.78581	6.1817	4.92574
EGR53045	31869	31869	GL985056	-	2946303	2947109	-0.520575	0.932853	1.1577	0.00707597	0.438236	1	-1.07419	0.0206915	0.319004	1	-0.426855	1	-0.106726	1	0.214579	1	0.398669	1	-0.0591977	1	-0.0492701	1	-0.289979	1	-0.173383	1	0.19307	1	-0.0850423	1	0.0655465	1	10.3013	10.0405	9.99765	10.0689	10.0946	10.315	10.0626	9.94709	10.2936	10.2644	10.002
EGR52509	54365	54365	GL985056	+	2950535	2952452	0.586227	0.836546	0.358324	1	-0.951589	0.279841	0.00754406	1	0.16865	1	-0.229844	1	0.0829414	1	-0.0216732	1	0.67445	0.469485	-0.44403	1	-0.163349	1	-0.0670047	1	-0.0707703	1	0.144785	1	0.140078	1	-0.214133	1	10.444	10.4243	10.6341	10.3541	10.2946	10.5333	10.5382	10.3182	10.2842	10.5039	10.5934
EGR53046	119871	119871	GL985056	-	2954849	2957092	0.231956	1	0.380786	1	-0.445808	1	-0.166568	1	0.191302	1	-0.126477	1	-0.0747595	1	0.00982688	1	0.215256	1	0.0805949	1	-0.250408	1	-0.0453874	1	0.0921915	1	-0.000415158	1	-0.0295447	1	-0.062349	1	15.1248	15.1009	15.3093	15.1279	15.0651	15.2426	15.42	15.1822	14.9168	15.1074	15.3366
EGR52510	44386	44386	GL985056	+	2960478	2961772	-0.0994363	1	0.33935	1	-0.160452	1	-0.0799823	1	0.188395	1	-0.0987986	1	0.0674529	1	-0.156636	1	-0.0970059	1	0.267748	1	-0.0166443	1	-0.154025	1	-0.0727934	1	0.0179911	1	0.143658	1	-0.0888466	1	12.3523	12.0754	12.061	11.9915	11.9831	11.9007	11.7843	11.8597	12.0835	11.9374	11.9869
EGR52511	44389	44389	GL985056	+	2962052	2963114	-0.574443	0.661451	-1.23235	1.7552e-05	0.336976	1	1.46932	3.54843e-08	0.062651	1	0.729542	0.0194072	-0.335216	1	-0.457013	1	-0.567461	0.49727	0.317064	1	0.00586494	1	0.244174	1	0.173547	1	-0.21663	1	-0.092617	1	0.135652	1	9.87947	10.0557	9.81705	9.61124	9.86084	9.61676	10.0561	9.92188	10.1355	9.89295	10.0817
EGR52512	103186	103186	GL985056	+	2964751	2965839	0.415417	1	0.382472	1	-1.36446	0.294083	0.566141	0.929698	-0.326097	1	-0.245722	1	0.533255	0.941519	0.038012	1	-0.597203	0.844716	0.601986	0.840342	0.279782	1	-0.286758	1	0.578784	0.884321	0.0874342	1	-0.797467	0.550901	0.129798	1	-2.02126	-1.9885	-1.98635	-2.01574	-1.97997	-1.94178	-2.02078	-2.01453	-1.94902	-1.98839	-2.02127
EGR53047	54129	54129	GL985056	-	2966890	2968061	1.07548	0.323802	-0.554729	0.92975	-0.277925	1	-0.241177	1	-1.78537	0.00063505	0.260921	1	0.684461	0.616427	0.838841	0.373924	-0.000287562	1	0.356894	1	0.0996416	1	-0.456457	1	-0.486597	1	0.216742	1	-0.0281232	1	0.298164	1	2.69717	2.9376	2.99073	3.26953	3.79147	3.1868	3.0856	3.24183	3.50478	3.16392	3.05335
EGR52513	54487	54487	GL985056	+	2969449	2970807	0.348886	1	-0.0941603	1	0.416114	1	-0.670834	0.496738	-0.635042	0.333656	-0.015029	1	0.119882	1	0.529985	0.834608	0.167905	1	0.110097	1	-0.093773	1	-0.184063	1	-0.118752	1	-0.231506	1	-0.0752483	1	0.425592	1	8.87099	8.89093	8.56356	9.0822	9.41183	9.02317	8.60904	8.85838	9.15088	9.00757	8.65281
EGR53048	103189	103189	GL985056	-	2971682	2973270	-1.15652	0.136333	-0.158115	1	1.43914	0.0206394	-0.125356	1	-0.0605869	1	0.0267501	1	-0.241927	1	0.275803	1	-0.759529	0.351451	0.347392	1	0.126745	1	0.285033	1	0.209272	1	-0.634586	0.559935	0.187217	1	0.238027	1	5.50326	5.94428	6.09378	6.26311	5.53532	5.9011	6.22587	6.04276	5.60258	5.77186	5.90967
EGR53049	54219	54219	GL985056	-	2974094	2974863	0.920322	0.549207	1.64131	0.104644	-1.79901	0.0665524	-0.758448	0.773895	0.0458213	1	0.0853626	1	0.741984	0.536591	-0.873254	0.35272	0.346978	1	1.228	0.0736506	-0.0675567	1	-1.50657	0.061199	0.941266	0.29263	-0.24013	1	-0.841924	0.421097	0.138828	1	9.50058	9.00581	7.46212	6.36821	9.53716	9.00809	6.95091	6.88674	7.3243	6.46334	6.12686
EGR53050	103191	103191	GL985056	-	2976392	2977362	2.01284	0.000825319	1.00866	0.270998	-1.27447	0.170186	-1.74397	0.13308	-0.75723	0.287245	-0.0783955	1	1.02167	0.10294	-0.186539	1	1.02908	0.037067	-0.427399	1	-0.763756	0.378137	0.163156	1	0.190325	1	-0.859901	0.219969	0.362917	1	0.306293	1	5.44638	5.03543	4.08428	3.69414	6.27652	5.36704	3.84179	3.86727	4.60837	4.22725	3.84142
EGR52514	54223	54223	GL985056	+	2983642	2984658	-1.83289	1.08544e-06	1.59801	4.29266e-05	1.16947	0.0157049	-0.933698	0.170637	1.49332	6.95908e-11	-0.573188	0.630719	-0.335298	1	-0.58445	0.645923	-0.1364	1	0.738581	0.121376	0.0541637	1	-0.655643	0.398879	0.205053	1	-0.311105	1	-0.134136	1	0.239805	1	9.08164	8.09294	7.22293	6.79231	7.78931	8.25195	7.22767	6.93014	7.15215	7.23015	7.01886
EGR53051	103193	103193	GL985056	-	2985063	2985856	-2.30624	0.0806211	2.37112	0.0697709	0.218157	1	-0.28295	1	0.831902	0.577551	-0.346146	1	0.221426	1	-0.706753	0.734387	-0.310802	1	0.209805	1	-0.139618	1	0.241191	1	-0.360009	1	-0.0885131	1	-0.817035	0.605245	1.26572	0.220391	0.945274	0.686471	0.701053	0.84261	0.708855	0.697742	0.64871	0.933581	0.81975	0.728054	0.681694
EGR52515	54683	54683	GL985056	+	2987517	2991307	0.855614	0.19439	0.0440499	1	-0.550796	0.85293	-0.348813	1	-0.150881	1	0.00291649	1	0.0856979	1	0.0622306	1	0.307103	1	-0.342461	1	0.0723637	1	-0.0370553	1	-0.029174	1	0.00131971	1	-0.0252669	1	0.0531473	1	12.1107	12.1877	12.3344	12.1967	12.2287	12.2065	12.2997	12.1753	12.1475	12.1851	12.3402
EGR52516	119875	119875	GL985056	+	2992391	2993778	0.675998	0.613976	-1.01594	0.139199	-0.606764	0.758293	0.945962	0.201233	-0.195783	1	0.342429	1	-0.0889628	1	-0.0576923	1	-0.225755	1	-0.541202	0.839122	0.317055	1	0.449184	1	0.156885	1	-0.00535874	1	-0.103182	1	-0.0482132	1	9.15229	9.63112	10.2367	9.81974	9.26681	9.4205	10.318	9.85098	9.64491	9.76377	10.1851
EGR52517	119876	119876	GL985056	+	2995819	2997479	0.42046	1	0.00171452	1	-0.448153	1	0.0260377	1	-0.0251843	1	-0.301949	1	0.260079	1	0.0671644	1	0.212474	1	-0.350661	1	0.181678	1	-0.0434023	1	-0.202754	1	-0.0156713	1	0.278608	1	-0.060007	1	11.8194	11.2562	10.7064	10.5171	11.7692	11.3958	10.4907	10.4106	11.3315	11.3053	10.9505
EGR53052	44399	44399	GL985056	-	2997713	3000436	0.288787	1	-0.480691	1	0.264419	1	-0.0726247	1	-0.0233101	1	0.0159119	1	-0.00155244	1	0.00891422	1	0.222684	1	-0.287318	1	0.0310464	1	0.033449	1	0.00377473	1	0.0862526	1	-0.025581	1	-0.0644336	1	10.9937	10.9986	11.0028	11.1891	11.0299	11.0091	11.0264	11.2046	11.0821	11.1614	11.0011
EGR52518	54508	54508	GL985056	+	3001478	3002069	0.237933	1	-0.361458	1	0.852148	0.175294	-0.729477	0.396476	-0.936236	0.00302952	0.109643	1	0.147152	1	0.679368	0.24116	-0.456179	1	0.223265	1	0.0829912	1	0.149779	1	-0.0189556	1	-0.160048	1	0.0195457	1	0.159571	1	7.00846	7.16046	7.11234	7.68918	7.62033	7.13647	7.06414	7.30212	7.67798	7.5241	7.13483
EGR53053	54790	54790	GL985056	-	3002321	3002941	1.54278	0.198937	2.27759	0.0274659	-3.36578	8.98387e-05	-0.458852	1	-1.47095	0.044913	-0.612067	0.808324	1.73034	0.00327499	0.353937	1	0.0648138	1	0.726302	0.640695	-0.482847	1	-0.308857	1	0.0802324	1	-0.184237	1	-0.517019	0.966921	0.620995	0.766179	4.54714	4.82961	7.91913	10.9717	4.68254	4.74106	6.15623	9.10796	5.12852	4.79379	6.28842
EGR53054	54144	54144	GL985056	-	3004569	3007049	0.285456	1	-1.57103	0.00155642	1.71954	0.000325898	-0.435713	1	-1.28353	5.76099e-05	0.217453	1	0.120932	1	0.945568	0.0222127	-0.2697	1	-0.261571	1	0.332807	1	0.197962	1	-0.126224	1	-0.350462	1	0.167994	1	0.308845	1	8.73678	9.2907	8.88009	10.1254	9.32169	8.90984	8.59384	9.22108	9.16736	9.32038	8.73348
EGR52519	2087	2087	GL985056	+	3009717	3010727	-1.22115	9.86531e-05	-0.29644	1	0.897744	0.032601	0.619981	0.530391	0.670109	0.110018	0.0522709	1	-0.310237	1	-0.41209	1	-0.588321	0.412608	0.402942	1	0.0712441	1	0.114214	1	-0.0759571	1	0.0807983	1	0.0365342	1	-0.0413837	1	10.2313	9.88679	9.48768	9.56196	9.75455	9.82478	9.65173	9.78761	9.81777	9.84905	9.62986
EGR52520	119879	119879	GL985056	+	3011354	3013237	-0.513789	0.938184	-0.130851	1	0.771555	0.127946	-0.126776	1	0.254629	1	-0.0709071	1	-0.106133	1	-0.077539	1	-0.0761994	1	0.0383883	1	0.0290657	1	0.00877491	1	-0.0149352	1	-0.0744884	1	0.074101	1	0.0153258	1	11.7363	11.3799	11.1405	11.1937	11.529	11.399	11.1786	11.2134	11.4505	11.426	11.1477
EGR53055	2089	2089	GL985056	-	3013735	3015975	-0.0263378	1	-0.029167	1	0.908527	0.534831	-0.851909	0.669665	-0.815617	0.347907	0.512707	0.970781	-0.314369	1	0.617125	0.798878	-0.20046	1	0.349909	1	0.0955407	1	-0.24497	1	-0.323149	1	-1.01361	0.135106	0.290699	1	1.04643	0.276591	3.7161	3.76621	3.20951	3.33462	4.21674	3.59394	3.36375	3.23562	4.12462	3.65529	3.39836
EGR53056	103205	103205	GL985056	-	3016758	3019331	-2.26973	0.000195563	-2.19526	8.91744e-05	3.73274	2.99135e-15	0.733984	0.605198	1.02905	0.0443598	1.13259	0.00945105	-1.88511	6.36329e-09	-0.277663	1	-0.038521	1	-0.157636	1	0.067652	1	0.128001	1	1.05059	0.0387608	0.00807279	1	-0.755124	0.288397	-0.304496	1	4.96578	5.38914	5.06941	5.23777	4.94535	5.32601	6.93797	6.05604	4.90655	5.13974	5.24674
EGR53057	74318	74318	GL985056	-	3020694	3024004	0.446765	1	-0.221252	1	-0.21931	1	-0.00595216	1	0.187805	1	-0.0265527	1	-0.0713743	1	-0.0899439	1	0.200988	1	-0.0819253	1	-0.114168	1	-0.0049902	1	-0.00171988	1	0.10235	1	-0.12487	1	0.0241842	1	10.7535	10.7718	11.1595	11.1154	10.6726	10.8262	11.2458	11.211	10.6986	10.8816	11.0628
EGR53058	119881	119881	GL985056	-	3026715	3029229	1.7129	0.00176635	0.31118	1	-1.90041	0.000303436	-0.123772	1	0.347276	1	0.0518408	1	-0.515715	0.94402	0.116749	1	0.609515	0.624749	-0.346765	1	-0.166203	1	-0.0967357	1	-0.0207727	1	0.297419	1	-0.260265	1	-0.0163729	1	12.9454	13.2	13.9465	13.3804	12.6551	13.0931	14.2226	13.1852	12.56	13.0462	14.0498
EGR53059	2091	2091	GL985056	-	3032734	3035247	-0.299911	1	-0.277164	1	0.423921	1	0.152243	1	0.218768	1	0.0550709	1	-0.212042	1	-0.061441	1	-0.511795	0.928188	0.149355	1	0.274308	1	0.0880066	1	-0.123898	1	-0.041996	1	0.000146827	1	0.165738	1	12.3879	12.2568	12.061	12.1655	12.0368	12.0129	11.993	11.997	12.3013	12.0098	12.1293
EGR52521	103209	103209	GL985056	+	3036735	3038849	-0.163214	1	-0.291788	1	0.692932	0.164575	-0.238049	1	0.129799	1	-0.0450979	1	-0.135795	1	0.0511625	1	-0.0820379	1	-0.0310507	1	0.0373715	1	0.0755507	1	-0.0876564	1	-0.0437062	1	0.104187	1	0.0271661	1	10.1125	10.0367	10.0717	10.3405	9.9918	10.0263	10.1179	10.2654	9.99902	10.0165	10.079
EGR53060	74323	74323	GL985056	-	3039610	3041925	0.421859	1	-1.06713	0.0118674	-0.114806	1	0.758404	0.258943	-0.236988	1	-0.0136219	1	0.0861141	1	0.165158	1	-0.527782	0.833503	0.118099	1	0.0733154	1	0.3361	1	-0.615698	0.373939	0.647148	0.254622	0.305748	1	-0.336252	1	9.94057	10.3046	10.6021	10.3917	9.7205	9.93675	10.1673	9.94058	9.94114	10.9985	10.8866
EGR53061	53685	53685	GL985056	-	3045051	3047497	0.10932	1	-0.276909	1	-0.121464	1	0.28886	1	0.34965	1	-0.131725	1	-0.0687454	1	-0.149076	1	0.207478	1	-0.447046	1	0.0817242	1	0.157652	1	0.0271535	1	0.00694775	1	-0.00833858	1	-0.0258419	1	11.5041	11.4041	11.5577	11.4732	11.2184	11.4314	11.5435	11.5113	11.2479	11.3877	11.426
EGR53062	53542	53542	GL985056	-	3048714	3050150	0.721766	0.349377	0.349424	1	-1.06444	0.0167797	-0.00779269	1	-0.058323	1	-0.0879869	1	0.0527763	1	0.0939497	1	-0.138349	1	-0.0778187	1	0.0172701	1	0.198555	1	-0.104098	1	-0.181751	1	0.223395	1	0.0625439	1	11.1182	11.4094	12.2105	12.1772	10.9345	11.2356	11.9415	11.8492	11.1646	11.1742	12.0545
EGR52522	53601	53601	GL985056	+	3054250	3054924	0.376388	1	0.715989	0.286703	-0.918927	0.0384731	-0.173379	1	0.197142	1	0.0571705	1	-0.0755326	1	-0.178721	1	0.19183	1	0.204732	1	-0.149404	1	-0.246879	1	0.167045	1	0.109671	1	-0.175916	1	-0.100785	1	11.6873	11.8466	12.1336	11.6174	11.5291	11.7801	12.1463	11.6954	11.5181	11.5413	12.0333
EGR52523	44419	44419	GL985056	+	3055820	3057585	-0.750171	0.394684	0.590597	0.757982	-0.508657	0.976511	0.667415	0.570822	0.372203	1	-0.144986	1	-0.0376526	1	-0.188842	1	-0.336995	1	0.0233672	1	0.147837	1	0.165839	1	-0.168353	1	0.026325	1	0.25274	1	-0.110711	1	12.7791	12.6161	12.3426	11.832	12.0967	12.2833	11.955	11.5641	12.3779	12.0356	12.4593
EGR52524	103215	103215	GL985056	+	3059580	3061555	0.643301	0.616235	-0.790165	0.306881	0.972568	0.094452	-0.826129	0.2491	-0.094175	1	0.064714	1	-0.500495	0.997575	0.52986	0.85465	0.554926	0.740972	-0.487384	1	-0.0300205	1	-0.0376936	1	0.219124	1	-0.131664	1	-0.204435	1	0.117224	1	9.69336	9.75312	10.1764	11.003	9.80295	9.765	10.5696	10.7096	9.46276	10.1789	10.2567
EGR53063	2095	2095	GL985056	-	3062338	3065800	-0.0185865	1	-0.298186	1	-0.182051	1	0.499125	1	0.114459	1	0.0502476	1	-0.0522195	1	-0.112544	1	0.270301	1	-0.111427	1	-0.0987876	1	-0.0600538	1	-0.0382827	1	0.0750749	1	-0.00768827	1	-0.0289605	1	11.8036	11.829	11.7534	11.7176	11.7629	11.8299	11.8202	11.817	11.7221	11.9457	11.8769
EGR53064	119887	119887	GL985056	-	3067489	3069356	1.58059	4.78546e-06	0.961898	0.0502985	-2.21461	3.51647e-13	-0.327859	1	-0.0661266	1	-0.126282	1	0.129165	1	0.063287	1	0.41501	1	-0.121932	1	-0.170176	1	-0.12286	1	-0.00188025	1	0.114244	1	-0.000218861	1	-0.11198	1	11.7108	11.9734	12.8491	12.3282	11.7258	12.0327	12.7408	12.2574	11.7524	12.0933	12.7138
EGR53065	43176	43176	GL985056	-	3070839	3071132	0.882489	0.0514808	0.331808	1	-0.524496	0.900706	-0.690489	0.346911	-0.242972	1	0.151758	1	0.214456	1	-0.123089	1	0.154613	1	0.0150132	1	-0.0509858	1	-0.118585	1	-0.00976976	1	0.0336196	1	0.0608015	1	-0.0844859	1	9.04141	9.03881	9.32651	9.22716	9.10741	8.8608	9.10142	9.22486	9.04321	9.06587	9.21069
EGR52525	2096	2096	GL985056	+	3074719	3076909	0.703489	0.615708	-1.56056	0.00888414	-0.266489	1	1.12325	0.12415	0.0600297	1	0.877541	0.107058	-0.124045	1	-0.814065	0.18031	0.467066	1	-0.732087	0.322485	-0.0696412	1	0.333944	1	0.519769	0.93254	-0.0416373	1	-0.344167	1	-0.134189	1	9.55448	9.93461	10.4952	9.92773	9.79602	9.68654	10.9185	10.814	10.1989	10.4057	10.3863
EGR53066	21342	21342	GL985056	-	3077359	3080072	0.35824	1	0.00559421	1	0.150943	1	-0.514597	0.962048	-0.06702	1	0.0280174	1	0.100188	1	-0.0610602	1	0.312044	1	-0.375429	1	0.0928905	1	-0.0295649	1	-0.0482342	1	0.0436388	1	0.0102264	1	-0.00570926	1	10.498	10.4343	10.6015	10.6085	10.4694	10.3448	10.4674	10.5704	10.3814	10.3735	10.4406
EGR53067	119890	119890	GL985056	-	3081613	3083030	0.535853	0.831898	0.788522	0.0876527	-0.395699	1	-0.927861	0.0117876	-0.100331	1	0.167488	1	0.138927	1	-0.205855	1	0.597504	0.317462	0.133615	1	-0.0181519	1	-0.712187	0.0306647	0.125979	1	-0.124829	1	-0.134113	1	0.132731	1	14.623	14.3286	13.4333	13.3216	14.5478	14.0747	13.2281	13.3199	13.7425	13.5355	13.297
EGR52526	103222	103222	GL985056	+	3083375	3083882	-1.2996	0.000303087	0.962993	0.0364726	-0.150033	1	0.486927	1	0.766713	0.0368544	-0.281869	1	-0.0198018	1	-0.465048	1	-0.485606	1	0.777445	0.0299419	-0.0409063	1	-0.250637	1	-0.042846	1	0.0691501	1	0.210002	1	-0.23641	1	15.0676	14.4706	14.167	14.0726	14.5534	14.6632	14.1839	14.3599	14.6543	14.3388	14.3465
EGR53068	74346	74346	GL985056	-	3084792	3086432	0.0783821	1	0.363984	1	-0.758913	0.312396	0.315542	1	0.241865	1	-0.109042	1	0.426242	1	-0.558242	0.694135	-0.175971	1	0.287392	1	0.160213	1	-0.27148	1	-0.14539	1	0.0872035	1	0.214376	1	-0.156226	1	13.8152	13.4112	13.4662	13.1641	13.1535	13.0144	12.7209	13.0589	13.1595	12.9848	13.1596
EGR52527	2100	2100	GL985056	+	3087111	3087611	0.842553	0.0552001	1.03522	0.00275018	-0.76495	0.140467	-1.11161	0.000786868	-0.147052	1	-0.10427	1	0.273195	1	-0.0220462	1	0.590754	0.37885	0.0364815	1	-0.137518	1	-0.489104	1	0.0143215	1	-0.0813367	1	0.193121	1	-0.126228	1	11.9162	11.502	11.1058	11.0563	12.1245	11.6733	11.034	11.163	11.3466	11.3401	11.1859
EGR52528	21345	21345	GL985056	+	3089232	3092315	0.747922	0.108936	0.733962	0.128858	-0.582859	0.593106	-0.898683	0.0125983	-0.0586196	1	-0.27008	1	0.0790645	1	0.249741	1	0.766352	0.00293371	-0.117092	1	-0.268269	1	-0.380657	1	-0.0902698	1	-0.18071	1	0.0548151	1	0.216291	1	10.2133	9.92313	10.0617	10.1217	10.1898	10.0341	9.95585	9.90143	9.78646	10.0126	9.9967
EGR52529	44434	44434	GL985056	+	3092685	3094416	-1.22993	2.17331e-07	0.400512	1	0.0840662	1	0.745752	0.0820514	0.623344	0.129173	-0.184648	1	-0.0212173	1	-0.41753	1	-0.47851	1	0.378271	1	0.208999	1	-0.108612	1	-0.0233618	1	0.065123	1	0.133678	1	-0.175536	1	15.0996	14.5541	14.16	14.1321	14.7094	14.7052	14.2024	14.4084	14.8666	14.4754	14.3354
EGR53069	74351	74351	GL985056	-	3094511	3095998	-1.2424	0.00590815	2.09871	2.97687e-09	-1.15019	0.0157646	0.29448	1	0.786968	0.0658369	-0.274684	1	0.331235	1	-0.843668	0.0282925	-0.336085	1	-0.465836	1	0.498146	1	0.303348	1	-0.0951433	1	0.639973	0.36871	-0.137448	1	-0.407427	1	11.3069	11.5132	11.9295	10.8628	10.9122	11.7849	11.7995	11.4881	11.5565	11.4208	11.683
EGR52530	119895	119895	GL985056	+	3096930	3101912	-0.353558	1	-0.680264	0.650648	0.53006	0.939743	0.503155	0.993684	0.102582	1	0.0651633	1	-0.136543	1	-0.031103	1	-0.0266843	1	-0.309785	1	0.100752	1	0.235312	1	-0.105525	1	0.275699	1	-0.197978	1	0.0278529	1	10.5408	10.663	10.7551	10.7579	10.4174	10.5634	10.7928	10.7185	10.574	10.6907	10.5954
EGR52531	119896	119896	GL985056	+	3107079	3109211	1.17957	0.105678	-0.731145	0.582611	-0.536852	0.930128	0.0887996	1	-0.478732	1	0.153608	1	0.225872	1	0.0991022	1	-0.679221	0.459823	0.223947	1	0.00430686	1	0.450566	1	-0.264418	1	0.0620988	1	0.221278	1	-0.018918	1	10.3207	10.2551	10.5665	10.5534	10.7249	10.242	10.5384	10.5761	10.5206	10.3923	10.5264
EGR52532	103230	103230	GL985056	+	3114143	3117581	-0.58747	0.532131	0.113002	1	0.62286	0.377945	-0.148214	1	0.133458	1	0.085827	1	-0.417584	1	0.198024	1	-0.102479	1	0.148813	1	-0.0456427	1	-0.000832736	1	-0.0972193	1	0.120801	1	-0.124415	1	0.100838	1	11.3791	11.2913	11.4884	11.667	11.4498	11.3892	11.9174	11.6949	11.4668	11.4654	11.6436
EGR52533	25947	25947	GL985056	+	3122639	3125125	1.17244	0.091768	-0.649036	0.708632	-1.459	0.0159933	0.936294	0.27461	0.0144257	1	0.518403	0.936354	-0.430635	1	-0.102836	1	0.573434	0.749523	-0.52518	0.912952	-0.18979	1	0.141225	1	0.121271	1	0.339449	1	-0.331611	1	-0.129277	1	10.0613	10.2868	11.1021	10.4269	10.3879	10.3162	11.8119	10.8506	10.4701	10.7218	11.2193
EGR52534	74356	74356	GL985056	+	3126129	3128660	-0.811621	0.160234	0.766974	0.22955	-0.861218	0.104924	0.906345	0.0727982	0.841487	0.00764289	-0.537618	0.769164	0.162052	1	-0.465703	1	-0.279694	1	0.119164	1	0.193194	1	-0.0323941	1	-0.055955	1	-0.118353	1	0.252781	1	-0.0784667	1	11.7756	10.9978	10.9079	10.5142	11.0721	11.2248	10.6831	10.676	11.1465	10.9297	10.9744
EGR53070	119898	119898	GL985056	-	3128993	3131029	-0.470572	1	0.514394	0.94986	0.14111	1	-0.185451	1	0.285474	1	-0.296818	1	-0.0201421	1	0.0317996	1	-0.334354	1	0.0836501	1	0.100648	1	0.149807	1	-0.0617253	1	0.0795581	1	-0.03	1	0.0121641	1	11.4566	11.0386	11.1926	11.2795	11.091	11.0503	11.028	11.0749	11.3834	11.1698	11.0797
EGR52535	53529	53529	GL985056	+	3131398	3132688	-1.00307	0.0128028	0.502991	0.988203	0.475024	1	0.0251363	1	0.577398	0.506964	-0.181	1	-0.197438	1	-0.198834	1	-0.369807	1	0.481339	1	-0.157476	1	0.045957	1	-0.11076	1	-0.0247571	1	0.127866	1	0.00761253	1	11.1001	10.5781	10.5318	10.4665	10.6341	10.6235	10.5848	10.5182	10.8033	10.702	10.5445
EGR52536	2108	2108	GL985056	+	3133255	3137707	-0.373912	1	-0.463963	1	0.340935	1	0.496753	1	0.126936	1	-0.0131072	1	0.0518938	1	-0.165776	1	-0.00151699	1	-0.163265	1	0.0743174	1	0.0903135	1	-0.0326172	1	0.0141577	1	-0.0540153	1	0.0724255	1	11.1573	11.141	11.1225	11.1161	11.1065	11.1807	11.1222	11.2552	11.1039	11.1217	11.021
EGR53071	103236	103236	GL985056	-	3138489	3139978	0.0947163	1	0.313269	1	0.192868	1	-0.601675	0.685409	-0.397479	1	-0.11735	1	0.269816	1	0.245121	1	-0.588011	0.543332	0.170301	1	0.209683	1	0.207793	1	-0.362561	1	-0.121655	1	0.372947	1	0.111501	1	7.46975	7.56847	7.66822	7.91232	7.64046	7.58262	7.44115	7.68657	7.58601	7.7157	7.67786
EGR53072	44449	44449	GL985056	-	3141407	3143501	-1.38747	6.50433e-05	0.328237	1	0.0441154	1	1.01492	0.0214744	0.860944	0.00488668	-0.440903	1	0.0253797	1	-0.44507	1	-0.594102	0.463536	0.273491	1	0.293976	1	0.0266683	1	-0.0818076	1	0.0601108	1	0.284254	1	-0.262563	1	13.2818	12.5769	12.2949	11.9942	12.4774	12.6628	12.0839	12.0669	12.7349	12.5173	12.3784
EGR53073	74364	74364	GL985056	-	3144426	3145635	0.870862	0.207149	-0.737418	0.416874	0.585455	0.770945	-0.719533	0.455966	-0.851021	0.038497	-0.164906	1	0.115687	1	0.900092	0.0179918	0.160141	1	-0.389587	1	0.100991	1	0.128149	1	-0.0172552	1	-0.368943	1	0.0172548	1	0.369118	1	8.57115	9.00659	8.99086	9.77376	9.1814	9.19661	9.00749	9.31707	9.01703	9.39801	8.93499
EGR53074	74366	74366	GL985056	-	3149312	3150380	0.124846	1	-0.843115	0.15172	0.424306	1	0.293136	1	-0.218055	1	0.0954891	1	0.0552986	1	0.0675125	1	0.00376404	1	-0.078672	1	0.0236633	1	0.0509555	1	0.0424444	1	-0.316665	1	0.104147	1	0.170279	1	7.90303	8.41325	8.2607	8.3267	7.8937	8.21072	8.08347	8.16694	8.05714	8.48555	8.21273
EGR52537	31551	31551	GL985056	+	3152837	3153828	-0.333075	1	0.115833	1	0.219511	1	-0.00267459	1	0.17231	1	0.0985863	1	-0.27242	1	0.00173123	1	0.0402446	1	0.196907	1	-0.139491	1	-0.0976193	1	0.0368307	1	-0.0119797	1	0.0584467	1	-0.0832324	1	10.1259	10.156	10.1158	10.1844	9.9	9.97509	10.1713	10.0639	10.1031	10.0904	10.1783
EGR52538	119902	119902	GL985056	+	3156848	3158148	1.95036	1.45957e-05	-0.269555	1	0.656769	0.638745	-2.33789	2.85799e-08	-2.50998	1.01061e-24	-0.491209	1	0.2545	1	2.74572	7.98283e-32	-0.463004	1	-0.47498	1	0.457669	1	0.480252	1	-0.596529	0.61128	-0.0967676	1	0.388404	1	0.30517	1	7.73368	7.60804	8.29357	10.852	9.80397	8.30151	8.66389	9.43914	9.02068	8.84318	8.96514
EGR53075	119903	119903	GL985056	-	3158382	3159761	0.52005	0.918966	1.00217	0.0108137	-0.509697	0.960814	-1.01144	0.0101136	-0.337133	1	0.00243004	1	0.210058	1	0.124568	1	0.89915	0.000454334	0.220214	1	-0.328812	1	-0.789945	0.0116572	0.052093	1	0.118374	1	0.0238353	1	-0.194428	1	12.5493	12.4265	12.0981	12.0216	12.8257	12.4711	12.0098	11.9845	12.1441	12.1609	12.0335
EGR52539	53701	53701	GL985056	+	3160671	3161065	0.570798	0.747122	0.49628	1	-0.705652	0.348208	-0.361771	1	-0.0581118	1	0.100567	1	0.130942	1	-0.173165	1	-0.219963	1	0.45619	1	-0.0657163	1	-0.170457	1	-0.0196831	1	-0.0581498	1	0.0339547	1	0.043771	1	9.07949	9.11485	9.16242	8.87218	8.98162	8.91894	8.95632	8.85522	8.8173	8.76726	9.08601
EGR53076	44459	44459	GL985056	-	3161105	3162454	-0.694822	0.261033	-0.442416	1	0.344237	1	0.792853	0.0981441	0.114253	1	0.0780668	1	-0.0778313	1	-0.114577	1	-0.40558	1	0.283121	1	-0.0863111	1	0.208659	1	-0.0245998	1	0.0527469	1	0.103569	1	-0.13163	1	10.7442	10.8286	10.6242	10.5956	10.7218	10.8298	10.7258	10.7061	10.8449	10.9558	10.8155
EGR52540	74374	74374	GL985056	+	3162759	3163852	-1.00995	0.0156414	0.66715	0.428749	0.166659	1	0.176088	1	0.686974	0.124301	-0.308274	1	-0.0639167	1	-0.314571	1	-0.414585	1	0.465261	1	-0.0212557	1	-0.0292844	1	-0.0434085	1	-0.015921	1	0.196774	1	-0.137437	1	11.3381	10.7257	10.6076	10.5816	10.7485	10.8032	10.5281	10.6582	10.8825	10.6947	10.6419
EGR52541	53877	53877	GL985056	+	3164112	3166781	0.582356	0.631356	-0.0105806	1	0.0695486	1	-0.642035	0.429312	-0.676599	0.0747126	-0.0538621	1	0.241838	1	0.488833	1	0.0347131	1	-0.181011	1	0.0721671	1	0.0741426	1	-0.0830979	1	-0.0981936	1	-0.00592296	1	0.187424	1	8.68131	8.78401	8.91768	9.27879	8.99018	8.69952	8.64961	8.84101	9.01403	8.95528	8.86426
EGR52542	74375	74375	GL985056	+	3183146	3184522	-0.890829	0.00873249	0.30978	1	0.904271	0.0069525	-0.322332	1	0.247414	1	-0.0254082	1	-0.170265	1	-0.0519019	1	0.209414	1	0.197404	1	-0.176694	1	-0.229956	1	0.00580827	1	-0.0459549	1	-0.153656	1	0.193584	1	10.0229	9.94347	9.77195	10.0282	9.95738	10.0566	9.97231	10.1554	9.82541	9.81201	9.50808
EGR53077	74379	74379	GL985056	-	3185637	3186489	-0.390117	1	0.287635	1	0.0375024	1	0.0642411	1	-0.126239	1	-0.0959016	1	0.0245801	1	0.198387	1	-0.35407	1	0.0595932	1	-0.0671072	1	0.361541	1	-0.153109	1	-0.166957	1	0.275284	1	0.0448885	1	9.45822	9.07906	8.78446	8.77966	9.0428	8.66619	8.32063	8.22497	9.12309	8.81816	8.80907
EGR53078	74381	74381	GL985056	-	3187317	3189737	-0.0112552	1	-0.209667	1	0.224413	1	-0.00337779	1	0.152504	1	0.069764	1	-0.168921	1	-0.0534957	1	0.11856	1	-0.0933753	1	-0.0296663	1	0.00441363	1	0.0241243	1	-0.029211	1	-0.0487837	1	0.0538269	1	11.391	11.4227	11.4157	11.5705	11.3794	11.4631	11.6103	11.6902	11.3917	11.4423	11.481
EGR52543	21358	21358	GL985056	+	3190512	3191949	-0.898843	9.46961e-06	-0.37504	1	0.619769	0.186237	0.654255	0.104848	0.449426	1	0.120121	1	-0.287626	1	-0.282	1	-0.105342	1	0.119235	1	-0.0184391	1	0.00452098	1	0.0440175	1	0.0306789	1	0.00300623	1	-0.0778559	1	11.5601	11.3327	10.9657	10.9171	11.3169	11.3024	11.1901	11.1346	11.1907	11.1289	11.0416
EFTRET00000000013	EFTRET00000000013	EFTRET00000000013	GL985056	-	3192286	3192357	0.304126	1	-0.46353	1	0.181762	1	-0.0260631	1	-0.261272	1	0.254188	1	-0.0390068	1	0.0452199	1	-0.0325456	1	0.0178766	1	0.0640458	1	-0.0488202	1	0.272634	1	-0.0250334	1	0.0116668	1	-0.259994	1	-2.16805	-2.10541	-2.13292	-2.16301	-2.12657	-2.13394	-2.09224	-2.16191	-2.13738	-2.12915	-2.08656
EGR52544	54961	54961	GL985056	+	3192759	3193907	0.101475	1	-0.547145	0.737029	0.300984	1	0.144169	1	-0.0570245	1	0.237976	1	-0.176213	1	-0.00471093	1	-0.0230967	1	-0.0602606	1	-0.0641013	1	0.147293	1	0.0788217	1	0.037885	1	-0.081376	1	-0.0354179	1	10.5679	10.6401	10.5915	10.6152	10.5889	10.4728	10.6891	10.5957	10.5878	10.5901	10.6003
EGR53079	103252	103252	GL985056	-	3194459	3194884	0.409747	1	-0.547772	0.794652	0.620113	0.514394	-0.481833	1	-0.351032	1	0.179473	1	0.00220097	1	0.169135	1	0.199308	1	-0.184729	1	-0.151903	1	0.137166	1	0.0167526	1	-0.219456	1	0.28682	1	-0.0840095	1	7.46759	7.628	7.56023	7.97176	7.80581	7.64224	7.68325	7.97258	7.55539	7.63242	7.61005
EGR53080	74386	74386	GL985056	-	3195538	3196575	0.141499	1	0.639057	0.521223	-0.82417	0.134514	0.0440438	1	0.192827	1	0.0345199	1	-0.101379	1	-0.126208	1	0.0725338	1	0.339928	1	-0.0972453	1	-0.314997	1	0.103233	1	-0.0240409	1	-0.137564	1	0.0583379	1	11.6749	11.7138	11.8901	11.65	11.6881	11.83	12.0974	11.8654	11.52	11.5366	11.9161
EGR52545	71441	71441	GL985056	+	3197640	3199064	-0.763507	0.0839	-0.0785019	1	0.0864371	1	0.755715	0.0975713	0.49297	1	-0.0362736	1	-0.192694	1	-0.264081	1	0.0631809	1	-0.0102978	1	-0.100167	1	0.0472955	1	0.0700451	1	0.144211	1	-0.0528045	1	-0.161547	1	11.0259	10.8025	10.8409	10.8382	10.7581	10.8705	11.0088	11.0533	10.8209	10.7964	10.8583
EGR53081	44476	44476	GL985056	-	3199337	3203941	-0.940037	0.0454769	1.34631	0.000123578	0.254214	1	-0.660735	0.472581	-0.295336	1	-0.142	1	0.179162	1	0.25828	1	-0.0136609	1	-0.256073	1	0.341098	1	-0.0713151	1	-0.073574	1	0.0820902	1	-0.0930184	1	0.0845992	1	10.9698	10.6846	10.5179	10.5858	11.1063	10.7181	10.3499	10.3697	10.972	10.4552	10.5383
EGR52546	74390	74390	GL985056	+	3206325	3209178	-0.343492	1	0.824855	0.0496831	-0.766103	0.107642	0.284744	1	0.364059	1	-0.267426	1	0.0253012	1	-0.12171	1	-0.243403	1	0.351781	1	-0.0843806	1	-0.0239092	1	-0.226387	1	0.118532	1	0.201428	1	-0.0935253	1	11.1098	10.7651	10.962	10.6395	10.7469	10.8089	10.8287	10.5909	10.8618	10.8097	11.0905
EGR53082	21363	21363	GL985056	-	3209818	3211566	-0.656493	0.330089	0.200006	1	0.406699	1	0.049687	1	0.407812	1	-0.207163	1	-0.0735374	1	-0.126848	1	-0.26213	1	0.224948	1	0.0394713	1	-0.00224286	1	-0.0908296	1	-0.121021	1	0.181736	1	0.0301791	1	10.7692	10.2364	10.1054	10.0871	10.3355	10.2199	10.0024	10.0165	10.476	10.3562	10.1188
EGR52547	74397	74397	GL985056	+	3212479	3215391	0.627196	0.273265	0.282787	1	-0.854791	0.0021937	-0.0551631	1	-0.18705	1	-0.0200183	1	0.141589	1	0.0655104	1	0.25651	1	-0.0118159	1	-0.136476	1	-0.108094	1	0.018842	1	-0.130422	1	0.0616372	1	0.0500401	1	10.6961	10.7809	11.0396	10.988	10.7957	10.7772	10.9291	10.9315	10.8009	10.8683	11.001
EGR53083	44488	44488	GL985056	-	3215662	3218568	-0.264747	1	-0.767748	0.298055	0.171614	1	0.86084	0.1625	0.188361	1	0.0641835	1	-0.123905	1	-0.128744	1	-0.163954	1	-0.31399	1	0.198389	1	0.279259	1	0.0427825	1	0.0357926	1	0.0225509	1	-0.101228	1	12.0949	12.1502	11.897	11.7412	12.0321	12.1686	12.0366	11.88	12.0982	12.1164	12.0017
EGR53084	74400	74400	GL985056	-	3219420	3221622	-0.111912	1	-0.0228205	1	-0.0146049	1	0.149386	1	0.15514	1	0.138336	1	-0.179985	1	-0.113526	1	-0.0983487	1	0.163686	1	-0.00464714	1	-0.0606897	1	0.0775313	1	0.0298853	1	-0.036391	1	-0.0711066	1	13.5722	13.5806	13.678	13.5357	13.4928	13.5127	13.8163	13.6277	13.5843	13.6022	13.6882
EGR53085	2125	2125	GL985056	-	3232650	3234807	-0.0957134	1	-0.235121	1	0.423957	1	-0.0935425	1	-0.0835873	1	0.0674915	1	-0.0136113	1	0.0297615	1	-0.36064	1	0.0310978	1	0.148223	1	0.180998	1	0.016892	1	-0.17365	1	0.0457109	1	0.110978	1	10.3135	10.4878	10.5554	10.7159	10.3354	10.4142	10.532	10.6631	10.4778	10.4925	10.5101
EGR52548	44492	44492	GL985056	+	3235986	3237571	-0.708375	0.203018	0.459307	1	-0.569911	0.669403	0.818802	0.0529641	0.573584	0.436121	-0.0882554	1	-0.116657	1	-0.368536	1	-0.334927	1	0.221928	1	0.0578545	1	0.0551921	1	-0.0971514	1	0.155277	1	0.104309	1	-0.162492	1	12.9659	12.6284	12.6654	12.3618	12.5173	12.6086	12.663	12.5167	12.6734	12.5394	12.7825
EGR53086	74406	74406	GL985056	-	3238641	3241881	0.324014	1	0.136339	1	-0.58764	0.534711	0.127238	1	0.236495	1	0.175187	1	-0.0490935	1	-0.362542	1	0.139325	1	0.17384	1	-0.128089	1	-0.18494	1	0.0950107	1	-0.113701	1	-0.18887	1	0.20747	1	11.0176	11.1194	11.3684	11.1242	10.8465	10.9816	11.3733	11.3283	10.9254	10.9296	11.0436
EGR52549	74409	74409	GL985056	+	3244110	3245302	-0.112033	1	0.218767	1	-0.562176	0.745739	0.454953	1	0.153297	1	-0.0315867	1	0.150342	1	-0.271712	1	-0.390201	1	0.374262	1	0.106113	1	-0.0900318	1	-0.0913572	1	0.0198596	1	0.209891	1	-0.138413	1	12.4616	12.1677	12.0745	11.929	12.1651	11.992	11.7904	11.9067	12.196	12.0028	12.0683
EGR53087	119924	119924	GL985056	-	3245483	3246288	0.323672	1	0.78305	0.346505	-1.45514	0.00146637	0.347685	1	0.372341	1	-0.0546384	1	-0.249104	1	-0.0681753	1	-0.0844271	1	0.45129	1	-0.17851	1	-0.187879	1	0.0159737	1	0.210659	1	-0.386518	1	0.160069	1	10.7607	10.511	10.9111	10.3716	10.2761	10.3283	10.7752	10.1774	10.6342	10.4479	10.8608
EGR52550	44504	44504	GL985056	+	3249300	3251565	0.0692553	1	0.2154	1	-0.198057	1	-0.086485	1	-0.115242	1	0.124857	1	0.128061	1	-0.137652	1	-0.165716	1	0.283228	1	0.0102637	1	-0.127605	1	0.0415037	1	-0.0573786	1	0.00684249	1	0.00894788	1	15.6145	15.5836	15.4856	15.2731	15.6755	15.4905	15.3913	15.3434	15.6801	15.4875	15.489
EGR53088	124322	124322	GL985056	-	3251731	3252526	0.419019	1	-0.931623	0.0371104	0.795911	0.151565	-0.283723	1	-0.565366	0.588917	0.462712	1	-0.0425247	1	0.144971	1	-0.0545023	1	0.0863135	1	-0.0967834	1	0.0647271	1	0.150998	1	-0.196236	1	-0.0370864	1	0.0822447	1	7.38084	7.6852	7.64225	8.06755	7.82017	7.52342	7.77909	8.09862	7.8669	7.82104	7.64642
EGR52551	43191	43191	GL985056	+	3253054	3253506	0.181524	1	0.484428	1	-0.587164	0.584369	-0.0792524	1	-0.0134615	1	0.00887225	1	0.22181	1	-0.217123	1	-0.238113	1	0.338106	1	-0.00778104	1	-0.0922338	1	-0.0442987	1	-0.0575114	1	0.152345	1	-0.0505084	1	9.97558	9.98944	10.0747	10.1509	9.92832	9.92799	9.8775	10.2404	9.96239	9.86095	10.0482
EGR53089	103273	103273	GL985056	-	3254275	3256748	-0.849849	0.183939	-0.80118	0.25412	0.772885	0.301114	0.877021	0.155422	0.253486	1	-0.136075	1	-0.0441578	1	-0.073132	1	-0.611705	0.46463	-0.17032	1	0.422702	1	0.358854	1	-0.185278	1	-0.10326	1	0.135216	1	0.153343	1	10.7474	10.4074	10.4016	10.513	10.5096	10.4268	10.3616	10.4887	10.8231	10.5953	10.3888
EGR52552	53498	53498	GL985056	+	3257650	3258146	-0.994287	0.00673819	-0.18019	1	0.684906	0.310665	0.489519	1	0.313455	1	0.0509278	1	-0.172741	1	-0.191686	1	-0.440769	1	0.323982	1	-0.0547442	1	0.17127	1	-0.0540074	1	-0.117342	1	0.0533043	1	0.117993	1	9.47084	9.37646	9.30449	9.27338	9.29545	9.3712	9.44149	9.41317	9.5027	9.34861	9.34618
EGR53090	103275	103275	GL985056	-	3261595	3263293	0.0732561	1	-0.170897	1	-0.837276	0.115859	0.934825	0.0427709	-0.297836	1	-0.24591	1	0.747924	0.04516	-0.204432	1	-0.48417	1	-0.08723	1	0.0313628	1	0.539541	0.749652	0.196909	1	-0.293588	1	0.0171343	1	0.079204	1	12.065	12.4165	13.0024	12.846	12.3793	12.7155	12.6642	13.1393	12.4726	12.6462	12.5531
EGR53091	103276	103276	GL985056	-	3269551	3270360	-1.08898	0.431559	-0.0897144	1	1.04089	0.491186	0.137395	1	0.509067	0.983941	-0.254371	1	0.28232	1	-0.537283	0.944943	-0.79501	0.508585	-0.0765217	1	0.0585264	1	0.813049	0.563	0.0503523	1	-0.321509	1	-0.0872585	1	0.358531	1	2.45098	2.23543	2.25424	2.16343	2.35332	2.34281	2.26309	2.32965	2.73999	2.36203	2.33786
EGR53092	74421	74421	GL985056	-	3279884	3281269	-0.163876	1	0.307761	1	-0.0168833	1	-0.127102	1	-0.0161831	1	-0.269476	1	0.37798	1	-0.0922298	1	-0.19117	1	-0.128514	1	0.137607	1	0.18177	1	0.0629464	1	-0.1278	1	0.0466592	1	0.0179381	1	10.0025	9.94895	10.2874	10.2102	9.96283	10.0683	9.99208	10.2121	10.1593	9.9065	9.81912
EGR52553	54256	54256	GL985056	+	3283446	3284606	-0.288682	1	0.326595	1	-0.438674	1	0.401284	1	0.346205	1	0.0238519	1	0.0280892	1	-0.398265	1	0.0425479	1	0.171344	1	-0.111204	1	-0.102739	1	0.036124	1	0.0903217	1	0.0463662	1	-0.172917	1	9.17225	8.99493	9.14785	8.96442	9.02688	9.04703	9.19833	9.2782	9.13276	9.05351	9.14676
EGR53093	53481	53481	GL985056	-	3285256	3294376	-0.518957	0.946296	-0.575658	0.788015	0.446504	1	0.648208	0.598712	0.362627	1	0.0755499	1	-0.392804	1	-0.0455726	1	0.0970393	1	-0.151313	1	-0.052389	1	0.10647	1	0.120392	1	0.0584642	1	-0.185215	1	0.00631528	1	12.2346	12.3462	12.3554	12.4746	12.1198	12.413	12.736	12.6243	12.2948	12.4019	12.4213
EGR52554	21373	21373	GL985056	+	3297123	3299225	-0.336646	1	-0.396824	1	0.731474	0.192754	0.00220231	1	0.0771097	1	-0.0991243	1	-0.191324	1	0.213108	1	0.00190932	1	-0.443414	1	0.138876	1	0.302371	1	-0.0415769	1	-0.192282	1	0.112967	1	0.120889	1	11.2331	11.3497	11.2927	11.5516	11.3131	11.5441	11.5429	11.5487	11.4399	11.6136	11.512
EGR53094	53995	53995	GL985056	-	3299845	3301624	-0.292913	1	-0.2826	1	-0.0590174	1	0.634223	0.40294	0.141672	1	0.0221025	1	0.137944	1	-0.301792	1	-0.257399	1	0.0689935	1	-0.0221967	1	0.210432	1	0.0811269	1	-0.0017574	1	0.078348	1	-0.157708	1	9.36705	9.4096	9.62466	9.50602	9.32005	9.4372	9.57965	9.74419	9.50766	9.53948	9.59307
EGR52555	103282	103282	GL985056	+	3303833	3308509	-0.292138	1	-0.318452	1	0.475063	1	0.135361	1	0.237654	1	-0.0112055	1	-0.172081	1	-0.0543354	1	0.130853	1	-0.144841	1	-0.0095632	1	0.0233013	1	0.000241178	1	-0.0822326	1	-0.129871	1	0.211858	1	10.3666	10.4674	10.58	10.7431	10.203	10.4564	10.6749	10.7591	10.3563	10.5067	10.494
EGR53095	53318	53318	GL985056	-	3309384	3310417	-0.182736	1	0.864576	0.0750555	-0.585088	0.678039	-0.0963839	1	0.281617	1	0.0399278	1	0.412457	1	-0.733816	0.0486794	-0.220987	1	0.475623	1	0.0661209	1	-0.320434	1	-0.0231545	1	0.074947	1	0.0498269	1	-0.10164	1	13.0024	12.7866	12.6506	12.3434	12.7024	12.65	12.2814	12.6947	12.5677	12.4005	12.4129
EGR52556	119931	119931	GL985056	+	3312057	3313482	0.0906171	1	0.255619	1	-0.638724	0.368352	0.293303	1	-0.00577981	1	0.0281768	1	0.369477	1	-0.391894	1	0.252842	1	0.0368267	1	-0.141583	1	-0.147881	1	-0.112154	1	-0.122762	1	0.328274	1	-0.0933444	1	13.1783	12.9323	12.7176	12.6515	13.1971	12.9289	12.5112	12.8954	12.975	12.9079	12.7652
EGR52557	74437	74437	GL985056	+	3316131	3318449	0.0939425	1	-0.167873	1	-0.0660561	1	0.139991	1	0.0919614	1	-0.1549	1	0.101765	1	-0.0389296	1	0.15447	1	-0.32134	1	-0.0640102	1	0.230818	1	-0.0922994	1	-0.0337335	1	0.0803019	1	0.0457919	1	10.2161	10.0684	10.13	10.0992	10.215	10.2275	10.1271	10.1795	10.286	10.2773	10.2334
EGR53096	103286	103286	GL985056	-	3323490	3324988	-0.234657	1	-1.36115	0.431301	1.41903	0.374398	0.176522	1	-0.467224	1	0.909991	0.517941	-0.771851	0.655305	0.329338	1	0.0450722	1	0.426054	1	-0.397919	1	-0.0732238	1	-0.62734	0.838555	-0.326859	1	0.132147	1	0.821204	0.605966	0.51027	0.530574	0.682985	0.663331	0.548939	0.442872	0.818474	0.584826	0.507456	0.541357	0.67633
EGR52558	119933	119933	GL985056	+	3326042	3326922	-1.08013	0.00108722	-0.548625	0.780427	1.1169	0.000286415	0.511615	0.946345	0.572047	0.482633	-0.161634	1	-0.451913	1	0.0413186	1	-0.338321	1	-0.0964517	1	0.161411	1	0.272738	1	0.105647	1	-0.0851265	1	0.141096	1	-0.161667	1	8.91533	8.99811	9.44519	9.79582	8.6794	9.19752	9.85979	9.88468	9.04491	9.2406	9.47172
EGR53097	44529	44529	GL985056	-	3331952	3335171	-1.05257	4.89561e-06	0.0880083	1	0.310758	1	0.653704	0.20753	0.548385	0.48787	-0.0027071	1	-0.0514619	1	-0.494084	1	-0.603677	0.138377	0.379648	1	0.238418	1	-0.0143327	1	-0.0539333	1	-0.0239856	1	0.0308707	1	0.0469328	1	13.5783	13.3025	13.0963	12.9094	13.1373	13.2278	13.0537	13.1464	13.2215	13.0345	13.0386
EGR52559	74442	74442	GL985056	+	3336934	3338437	-1.59866	8.04839e-05	-0.119746	1	0.342923	1	1.37538	0.00228892	1.03211	0.000911692	-0.530726	0.848312	-0.123564	1	-0.377475	1	-0.547048	0.770661	0.0105912	1	0.279749	1	0.256556	1	-0.152018	1	0.145412	1	0.264962	1	-0.258385	1	10.4229	9.62173	9.39066	9.16381	9.51607	9.77251	9.27829	9.20657	9.67557	9.64637	9.43559
EGR53098	52956	52956	GL985056	-	3338594	3340020	-0.67814	0.284992	-0.307465	1	1.20067	2.04781e-05	-0.215477	1	0.293478	1	0.0462258	1	-0.274554	1	-0.0649951	1	-0.118512	1	0.237993	1	-0.196079	1	0.0764575	1	-0.0387528	1	-0.117228	1	0.0947395	1	0.0612829	1	9.86995	9.99099	10.1002	10.3021	9.6047	9.87485	10.188	10.2526	9.85577	9.96361	9.99853
EGR52560	103291	103291	GL985056	+	3341370	3341956	-0.447435	1	-0.0182322	1	0.0535741	1	0.411767	1	0.179883	1	0.0686063	1	-0.0638907	1	-0.184471	1	-0.411133	1	0.246573	1	0.0162597	1	0.148299	1	-0.0389605	1	-0.0557255	1	0.124683	1	-0.0299791	1	11.6145	11.5676	11.4464	11.3716	11.4253	11.4503	11.4145	11.4129	11.517	11.5577	11.5647
EGR53099	74444	74444	GL985056	-	3342286	3343605	0.517727	0.918266	-0.0419432	1	-0.191477	1	-0.284406	1	-0.321492	1	-0.0341784	1	0.115943	1	0.239587	1	-0.0494427	1	0.118332	1	-0.137737	1	0.0688265	1	-0.0526742	1	-0.0673412	1	0.0931502	1	0.0268992	1	11.4761	11.5727	11.6858	11.7694	11.7586	11.6744	11.6925	11.6954	11.7583	11.7971	11.729
EGR52561	124331	124331	GL985056	+	3344049	3345101	0.0901987	1	-0.569059	0.748733	0.593892	0.667933	-0.115228	1	-0.382794	1	0.119421	1	0.148353	1	0.114984	1	0.208339	1	0.158636	1	-0.216331	1	-0.150449	1	-0.102148	1	-0.130991	1	0.22982	1	0.0033671	1	8.50968	8.44799	8.32296	8.41891	8.77562	8.39662	8.25097	8.36735	8.59097	8.60015	8.24671
EGR52562	74449	74449	GL985056	+	3345641	3348409	0.107294	1	0.62804	0.431149	-0.590795	0.576298	-0.144945	1	0.11833	1	0.00462881	1	0.227381	1	-0.349953	1	0.236427	1	0.21713	1	-0.195955	1	-0.257337	1	-0.0506327	1	0.0156716	1	-0.0564409	1	0.0913812	1	12.323	12.2212	12.4651	12.1502	12.0236	12.0055	12.0947	12.1593	12.0822	11.9125	12.1886
EGR52563	54809	54809	GL985056	+	3350747	3352864	-1.75847	3.13229e-07	0.981033	0.0512619	1.03249	0.0307671	-0.255721	1	0.42903	1	-0.385246	1	-0.00641308	1	-0.0370949	1	-0.681023	0.208956	0.785847	0.0469838	-0.0911316	1	-0.0137343	1	-0.123278	1	-0.131256	1	0.0419137	1	0.212553	1	9.71926	9.49441	9.42445	9.97163	9.27888	9.58471	9.27262	9.84272	9.57378	8.99569	9.12766
EGR53100	53659	53659	GL985056	-	3353229	3356815	-0.527761	0.835042	-0.959208	0.000570729	1.00239	0.000170752	0.484244	1	-0.0808249	1	0.183509	1	-0.149882	1	0.0470864	1	-0.186428	1	-0.0073294	1	-0.000241286	1	0.193851	1	-0.0246496	1	0.00471882	1	0.0126928	1	0.00736264	1	10.7551	10.8588	10.6294	10.9338	10.8706	10.8055	10.7889	10.96	10.9926	11.0545	10.688
EGR52564	74453	74453	GL985056	+	3357279	3358379	2.03253	3.77761e-11	0.0868849	1	0.0701589	1	-2.18973	3.57747e-13	-1.17363	4.73013e-07	0.082026	1	0.354939	1	0.736764	0.077832	0.343607	1	-0.0740601	1	0.0245002	1	-0.293647	1	-0.099599	1	-0.256152	1	0.0618899	1	0.294071	1	11.3052	11.2872	11.391	11.9574	12.0158	11.1796	11.1192	11.4085	11.3481	11.5396	11.2916
16_840T	16_840G	16_840G	GL985056	-	3361562	3361849	-0.225405	1	0.217675	1	0.73509	0.701039	-0.727581	0.757942	-0.462299	1	-0.677049	0.606145	0.193307	1	0.946491	0.285632	0.462655	1	0.0925534	1	0.251194	1	-0.806402	0.473134	0.288867	1	-0.578837	0.820602	0.091982	1	0.198105	1	3.70274	3.50202	3.65221	3.66804	3.72154	3.63462	3.40839	3.14398	3.52617	3.40649	3.47911
EGR52565	53596	53596	GL985056	+	3372859	3374095	-0.126325	1	0.476484	1	-0.0341069	1	-0.315302	1	0.435589	1	-0.146135	1	0.0395863	1	-0.329022	1	0.466636	1	0.0350021	1	-0.195166	1	-0.306164	1	0.0135668	1	-0.131934	1	-0.0520281	1	0.170372	1	10.8728	10.5193	10.5552	10.3671	10.5758	10.6084	10.5229	10.5643	10.3529	10.3877	10.3502
EGR53101	2148	2148	GL985056	-	3375676	3378783	0.341307	1	0.262676	1	-0.264926	1	-0.338117	1	-0.173689	1	0.227053	1	-0.017711	1	-0.0360012	1	0.344194	1	-0.151215	1	-0.178507	1	-0.0143612	1	0.155376	1	-0.0427669	1	-0.220507	1	0.107735	1	9.02752	9.08922	9.64122	9.60274	9.3172	9.1421	9.85677	9.83395	9.57043	9.24213	9.47257
EGR53102	119940	119940	GL985056	-	3384332	3385875	-0.0287807	1	0.107988	1	-0.780933	0.243611	0.702314	0.403154	0.403926	1	0.00535384	1	0.0803918	1	-0.489898	1	0.4199	1	-0.299635	1	-0.0299872	1	-0.0901273	1	0.0431864	1	0.145369	1	-0.0989246	1	-0.0896294	1	11.7687	11.6738	11.7777	11.4223	11.6396	11.8015	11.8564	11.8728	11.6825	11.8016	11.8015
EGR52566	103302	103302	GL985056	+	3389406	3391752	0.649818	0.433296	-0.037273	1	0.824633	0.0935761	-1.43695	4.70244e-06	-0.505751	0.958255	0.130715	1	-0.107527	1	0.48277	1	0.323849	1	-0.202694	1	0.0360222	1	-0.156802	1	-0.0966436	1	-0.043345	1	-0.0111748	1	0.151168	1	8.44714	8.48692	8.21624	8.60053	8.65237	8.29473	8.16758	8.16045	8.32018	8.58288	8.22569
EGR53103	103303	103303	GL985056	-	3392071	3395031	0.456745	1	-0.39268	1	0.346561	1	-0.410338	1	-0.0188762	1	0.0348216	1	0.0247634	1	-0.0407741	1	0.551187	0.823282	-0.40902	1	-0.0656591	1	-0.0764047	1	-0.0112878	1	0.00478099	1	-0.0767307	1	0.0831256	1	10.0326	9.98004	9.77066	10.0823	10.085	9.99789	9.79092	10.1462	9.9935	9.9482	9.61652
EGR53104	44546	44546	GL985056	-	3397104	3399318	0.658723	0.438858	-0.361773	1	0.25623	1	-0.553229	0.796121	-0.149782	1	0.407128	1	-0.169181	1	-0.0878232	1	0.488123	1	-0.337319	1	0.0842298	1	-0.234789	1	0.0325529	1	-0.047437	1	0.0423098	1	-0.0275145	1	13.1917	13.2264	12.4903	12.5346	13.0839	12.7523	12.405	12.3956	12.5893	12.5581	12.4285
16_765T	16_765G	16_765G	GL985056	-	3400309	3400734	-0.336823	1	0.591568	0.690238	-0.619711	0.602485	0.364952	1	0.62306	0.353693	-0.152474	1	-0.0432781	1	-0.427073	1	-0.008599	1	-0.00466919	1	0.0579466	1	-0.0445654	1	0.0135532	1	0.21091	1	0.0784881	1	-0.302967	1	11.7937	11.5219	11.6038	11.1713	11.256	11.4853	11.4969	11.3049	11.5839	11.5022	11.5545
EGR53105	54736	54736	GL985056	-	3401154	3402839	-0.107076	1	0.324262	1	-0.754719	0.37203	0.537663	0.89512	0.53595	0.827251	-0.163281	1	-0.0888343	1	-0.283634	1	0.00668972	1	-0.102515	1	0.0583038	1	0.0374961	1	-0.0830501	1	0.165569	1	-0.0261495	1	-0.0563	1	13.3711	13.0905	13.197	12.9576	12.9113	13.0819	13.1396	13.0246	13.1505	13.1572	13.1644
EGR53106	53554	53554	GL985056	-	3406181	3406932	0.867452	0.0568932	0.0291287	1	-0.169397	1	-0.72784	0.238475	-0.565787	0.55483	0.101031	1	0.267242	1	0.197717	1	-0.202649	1	0.435709	1	-0.149123	1	-0.084077	1	0.0596809	1	-0.0586212	1	-0.0215092	1	0.0203654	1	12.6692	12.8587	13.2118	13.06	12.9123	12.6795	12.9138	12.8037	12.795	12.7438	12.8785
EGR52567	53446	53446	GL985056	+	3407416	3409236	-1.06246	0.151804	0.157917	1	0.450675	1	0.454242	1	0.662894	0.472122	-0.448373	1	0.0780594	1	-0.292348	1	-0.151843	1	-0.163621	1	0.134703	1	0.180722	1	-0.204575	1	0.0857136	1	0.252409	1	-0.133542	1	11.127	10.3333	10.0836	10.1297	10.5029	10.4997	9.91013	10.1877	10.6246	10.5241	10.088
EGR53107	119943	119943	GL985056	-	3409826	3414240	0.247301	1	-0.148608	1	0.352133	1	-0.450495	1	0.00495397	1	0.0731153	1	-0.158565	1	0.0804501	1	0.354092	1	0.0847008	1	-0.252582	1	-0.186151	1	0.0194149	1	-0.122736	1	-0.127264	1	0.230653	1	10.3215	10.3834	10.4647	10.6038	10.3442	10.3639	10.5948	10.5771	10.3293	10.4612	10.4056
EGR52568	74462	74462	GL985056	+	3414964	3415929	0.612579	0.620899	0.737572	0.296369	-0.403084	1	-0.945449	0.0537395	-0.113765	1	0.191702	1	0.0680913	1	-0.146147	1	0.846616	0.00835693	0.159382	1	-0.258271	1	-0.746924	0.064061	0.179576	1	-0.0293312	1	-0.0443052	1	-0.106195	1	11.7898	11.4844	10.7099	10.7367	11.9395	11.4296	10.7335	10.8864	10.841	10.8887	10.6238
EGR52569	103311	103311	GL985056	+	3421626	3423217	-0.182798	1	-0.402013	1	-0.222564	1	0.807502	0.0209555	0.248198	1	0.150463	1	-0.0321461	1	-0.366575	1	-0.161901	1	0.0807436	1	-0.0264449	1	0.107611	1	0.0787016	1	0.0403138	1	0.0523646	1	-0.171369	1	11.5555	11.6243	11.5852	11.3375	11.4318	11.5636	11.6406	11.5947	11.537	11.6337	11.6534
EGR52570	103312	103312	GL985056	+	3423320	3423706	-0.224153	1	-0.299829	1	-0.168923	1	0.692881	0.307806	0.226383	1	0.217257	1	-0.00844407	1	-0.435247	1	-0.227829	1	0.061905	1	-0.0286571	1	0.194588	1	0.0864694	1	0.140801	1	0.0812038	1	-0.308603	1	10.3558	10.4281	10.3422	10.0786	10.2418	10.3182	10.3804	10.3742	10.3426	10.4144	10.4456
EGR52571	54462	54462	GL985056	+	3424583	3425920	0.13891	1	0.819041	0.736925	-2.3704	0.0465513	1.41647	0.403402	0.231272	1	1.03497	0.335256	0.0756665	1	-1.34238	0.168628	0.534455	0.942643	0.825452	0.499467	-0.423077	1	-0.936906	0.465885	-0.518009	0.974282	0.316443	1	0.297652	1	-0.0960062	1	1.42655	1.63503	1.62999	1.40952	1.43936	1.46222	1.68915	1.73983	1.50614	1.44174	1.63565
EGR53108	21384	21384	GL985056	-	3429024	3431728	-0.117487	1	-0.154726	1	-0.37888	1	0.651608	0.516367	0.237824	1	0.0412643	1	0.0397058	1	-0.318897	1	0.269552	1	-0.129445	1	0.00558871	1	-0.145513	1	0.0410916	1	-0.0236051	1	-0.0130713	1	-0.00449771	1	12.3343	12.1887	12.0716	11.9863	12.2383	12.2223	12.1054	12.2483	12.1951	12.1048	12.0511
EGR52572	34297	34297	GL985056	+	3436158	3436642	0.624084	0.784877	0.673698	0.699527	-2.66888	1.31026e-06	1.37197	0.0535851	1.10059	0.0203026	0.59204	0.721204	0.0882364	1	-1.78057	7.91147e-07	1.37705	0.000828839	-0.133658	1	-0.298698	1	-0.944252	0.0887043	-0.311995	1	0.50466	0.98579	0.365264	1	-0.558076	0.824658	10.0317	10.7564	11.0403	9.27901	9.13446	10.1372	10.7812	10.2192	7.97616	8.81528	10.2862
EGR52573	119947	119947	GL985056	+	3439054	3440709	1.18668	0.0146481	0.23767	1	0.273158	1	-1.69654	2.44042e-05	-0.780752	0.0849408	-0.108873	1	0.289169	1	0.600142	0.540366	0.820015	0.0482692	-0.259576	1	-0.236526	1	-0.323687	1	-0.0392258	1	-0.278447	1	0.0226417	1	0.294977	1	8.9056	8.91497	9.02176	9.69225	9.57511	9.15491	9.01388	9.4955	9.23105	9.24858	8.93803
EGR53109	53169	53169	GL985056	-	3441982	3442950	-0.383871	1	-0.300232	1	0.5789	0.724766	0.105461	1	0.365277	1	-0.0957289	1	-0.087098	1	-0.18253	1	0.238515	1	-0.078884	1	-0.139352	1	-0.0203642	1	-0.0420586	1	0.116306	1	0.0256898	1	-0.0999429	1	9.73479	9.56211	9.77509	9.41849	9.54711	9.66929	9.87691	9.58301	9.59144	9.80896	9.57385
EGR52574	74476	74476	GL985056	+	3447726	3449371	0.208154	1	-0.0451867	1	-0.40307	1	0.240504	1	-0.259891	1	0.14744	1	0.386151	1	-0.273961	1	-0.155171	1	0.382442	1	-0.211134	1	-0.0161209	1	-0.025464	1	0.0315812	1	0.0783747	1	-0.0844877	1	9.91684	10.0922	10.1286	9.8779	10.2273	10.1483	10.0331	10.1939	10.3684	10.1894	10.0759
EGR53110	74477	74477	GL985056	-	3450078	3451896	-0.378359	1	-0.204747	1	0.742561	0.248977	-0.159589	1	-0.263334	1	-0.0395046	1	0.150073	1	0.15269	1	-0.148216	1	0.138214	1	0.00132679	1	0.0086715	1	0.0465654	1	-0.120927	1	0.0844601	1	-0.0101534	1	10.1983	10.1383	9.96462	10.1282	10.4143	10.2089	9.9187	10.0728	10.3916	10.2473	9.95421
EGR52575	74480	74480	GL985056	+	3452152	3454995	-1.79963	1.83975e-08	0.442301	1	0.623706	0.593604	0.733675	0.31999	0.946988	0.000796324	-0.413825	1	-0.0493831	1	-0.483458	1	-0.58493	0.524947	0.495491	1	0.0962129	1	-0.00671268	1	-0.121734	1	-0.0632361	1	0.177604	1	0.00735035	1	11.5154	10.824	10.6113	10.4159	10.6849	10.91	10.4637	10.5391	10.9987	10.7758	10.5464
EGR52576	103321	103321	GL985056	+	3455621	3457285	-0.588345	0.67467	-0.671055	0.418081	0.991255	0.0204915	0.268337	1	0.109973	1	0.0380857	1	-0.120733	1	-0.0274947	1	0.0661317	1	-0.140818	1	0.0328473	1	0.0418537	1	-0.132656	1	0.026311	1	0.129733	1	-0.0233586	1	9.78959	9.61735	9.32781	9.4366	9.8177	9.69793	9.49642	9.54504	9.6415	9.60876	9.33352
EGR53111	103322	103322	GL985056	-	3458063	3459216	0.0481394	1	0.232652	1	0.114256	1	-0.394629	1	0.226945	1	-0.0460022	1	-0.0333516	1	-0.147537	1	0.138591	1	0.139849	1	-0.12609	1	-0.152175	1	-0.101996	1	0.104087	1	0.162662	1	-0.164762	1	9.63315	9.29363	9.20667	9.22593	9.44949	9.29479	9.19603	9.28734	9.34802	9.36664	9.19666
EGR52577	21388	21388	GL985056	+	3461392	3462221	-0.830149	0.232742	0.792937	0.290844	0.0242459	1	0.013	1	0.552961	0.739916	-0.510516	0.947638	0.092717	1	-0.134814	1	-0.511612	0.942146	0.289764	1	0.048649	1	0.173369	1	-0.141023	1	-0.0898071	1	0.303665	1	-0.0728303	1	10.2931	9.52032	9.46981	9.44429	9.68368	9.65582	9.21897	9.3307	9.81576	9.59057	9.42764
EGR53112	53669	53669	GL985056	-	3462846	3464070	-1.14549	2.44794e-08	0.0891431	1	0.352759	1	0.703845	0.0818217	0.651518	0.023347	-0.0303564	1	-0.19949	1	-0.421751	1	-0.441475	1	0.387026	1	0.102198	1	-0.0477394	1	-0.023384	1	0.0942833	1	-0.00566534	1	-0.0653022	1	13.3595	12.886	12.6312	12.6294	12.9746	12.9532	12.8018	12.9372	13.1849	12.8941	12.7572
EGR52578	54535	54535	GL985056	+	3464536	3466842	-1.85873	1.23713e-09	0.173775	1	0.730168	0.305537	0.954705	0.0489775	0.972294	0.000241252	-0.307994	1	-0.199049	1	-0.464899	1	-0.724657	0.0834866	0.47942	1	0.195751	1	0.049636	1	-0.170203	1	0.00479711	1	0.272718	1	-0.107296	1	10.7982	10.217	9.81472	9.67964	9.96384	10.2135	9.74529	9.76363	10.1269	10.0865	9.91773
EGR53113	124304	124304	GL985056	-	3467155	3467894	-0.0139946	1	0.14989	1	-0.333636	1	0.197462	1	0.030527	1	-0.0919909	1	0.223357	1	-0.161577	1	-0.188361	1	0.137701	1	0.169444	1	-0.118642	1	-0.135436	1	0.0587521	1	0.116649	1	-0.0398901	1	11.2188	10.9131	10.7069	10.6896	11.0151	10.7921	10.4018	10.6148	10.9231	10.8161	10.7622
EGR52579	74486	74486	GL985056	+	3468330	3469468	-0.554264	0.782478	0.663133	0.406924	-0.657972	0.422334	0.549096	0.804805	0.467182	1	-0.142787	1	0.127288	1	-0.451387	1	-0.416914	1	0.381594	1	0.0783395	1	-0.0427932	1	-0.138688	1	0.111924	1	0.190445	1	-0.163746	1	12.2816	11.9112	11.7701	11.4436	11.7911	11.8336	11.5237	11.569	11.8134	11.6439	11.7983
EGR52580	119954	119954	GL985056	+	3470431	3471851	0.249169	1	0.115648	1	-0.941401	0.0151014	0.577354	0.67167	0.31097	1	0.0450864	1	0.168644	1	-0.524941	0.8129	0.0457552	1	0.0027043	1	-0.00254357	1	-0.0457429	1	0.292455	1	0.0244856	1	-0.223114	1	-0.0940053	1	12.3127	12.2976	12.281	12.1041	12.254	12.4062	12.3185	12.5679	12.3778	12.4514	12.291
EGR53114	54622	54622	GL985056	-	3472162	3472690	0.0277737	1	2.46017	0.00251554	-2.35746	0.00445821	-0.129791	1	0.72513	0.565306	0.139536	1	0.0869678	1	-0.951649	0.326232	0.438394	1	0.855497	0.321854	-0.0821053	1	-1.21125	0.13257	0.408388	1	0.318737	1	0.219021	1	-0.946072	0.32604	3.78619	3.70244	4.05615	3.32745	3.5187	3.67296	4.02053	3.6745	3.95518	3.82917	4.14862
EGR52581	103330	103330	GL985056	+	3472705	3472875	1.17018	0.249127	1.57775	0.0543339	-2.44812	0.000531395	-0.299959	1	0.501832	0.995776	-0.259434	1	0.0280368	1	-0.270396	1	0.144886	1	0.0842252	1	0.303325	1	-0.532134	0.925835	0.453445	1	0.121489	1	0.611846	0.722207	-1.18662	0.0393636	4.32562	4.42413	4.9656	4.52263	4.05988	4.53553	4.91465	4.64988	4.41408	4.57993	5.08145
EGR52582	54886	54886	GL985056	+	3473744	3474630	-0.877555	0.392541	1.88076	0.00122007	0.49979	1	-1.50192	0.0789373	0.225513	1	-0.89913	0.116346	0.483841	1	0.189142	1	0.437701	1	0.657369	0.513195	-0.407992	1	-0.686305	0.592292	0.154239	1	-0.124737	1	0.0423203	1	-0.0716207	1	4.43819	3.96843	4.22209	3.96532	4.6079	4.71991	4.25064	4.12332	4.35264	4.35877	4.23358
EGR52583	53372	53372	GL985056	+	3476921	3478560	0.357743	1	-0.309056	1	0.131278	1	-0.181363	1	-0.359899	1	0.150808	1	0.46061	1	-0.251231	1	0.615805	0.429477	-0.266746	1	-0.161885	1	-0.187648	1	0.411091	1	-0.361741	1	-0.126109	1	0.0765612	1	9.79677	10.0977	10.6838	11.0294	9.86169	9.85291	10.2109	11.0238	10.0882	10.2783	9.94805
EGR53115	74491	74491	GL985056	-	3478943	3480847	0.372176	1	0.580825	0.641965	-0.0828925	1	-0.869484	0.0499191	-0.249656	1	0.133614	1	0.299229	1	-0.183138	1	0.314619	1	0.104988	1	0.0304543	1	-0.449734	1	0.218055	1	0.00405863	1	-0.149013	1	-0.0733211	1	9.08452	8.88644	8.62453	8.6456	9.22167	8.77526	8.41671	8.74238	8.88631	8.65294	8.30066
EGR52584	53525	53525	GL985056	+	3481825	3482723	1.24381	0.0010304	0.780805	0.215974	-0.604736	0.65393	-1.41811	0.000250466	-0.947302	0.000646986	-0.173444	1	0.394996	1	0.725492	0.121901	0.506051	0.962737	-0.0913642	1	-0.0960016	1	-0.318078	1	0.0230622	1	-0.0269979	1	0.0469434	1	-0.043048	1	8.53829	8.54175	8.11684	8.16574	9.32453	8.80156	8.02376	7.88836	8.61285	8.55337	8.17737
EGR52585	103335	103335	GL985056	+	3483591	3483834	1.91544	0.119076	1.7153	0.146766	-2.87257	0.00285686	-0.755261	0.791526	0.444004	1	-0.730366	0.637986	0.342772	1	-0.0574607	1	1.28556	0.101269	-0.556594	0.899903	-0.635167	0.769348	-0.0937986	1	-0.250784	1	0.172863	1	-0.0964945	1	0.173469	1	2.15681	1.9963	2.50465	1.9707	2.25015	2.46844	2.72514	2.14471	1.81755	2.05338	2.37333
EGR53116	103336	103336	GL985056	-	3484481	3486442	-0.134545	1	0.903094	0.707857	-0.353373	1	-0.4179	1	-0.286721	1	0.0689793	1	0.00652154	1	0.211743	1	-1.40161	0.148632	0.843639	0.590998	-0.584389	0.894967	1.1427	0.310334	0.949127	0.471604	-1.27165	0.210528	-1.12696	0.305264	1.44987	0.122417	0.39696	0.553715	0.608459	0.979937	0.40045	0.479404	0.548645	0.737554	0.555394	0.391231	0.442069
EGR52586	32261	32261	GL985056	+	3488816	3489660	-0.171351	1	1.21744	0.00603374	-1.14998	0.0121651	0.103342	1	0.493869	1	-0.105888	1	0.314347	1	-0.701831	0.186634	-0.483456	1	0.677121	0.242718	-0.0253075	1	-0.168128	1	-0.0950564	1	0.0626287	1	-0.0341778	1	0.0663735	1	8.93225	8.72004	9.19052	8.53208	8.33215	8.50307	8.68368	8.73225	8.36852	8.16813	8.65665
EGR52587	119956	119956	GL985056	+	3499986	3501480	-0.510052	0.968825	0.169292	1	0.81592	0.219304	-0.475475	1	-0.437223	1	-0.532269	0.827991	0.370698	1	0.5988	0.505896	0.691375	0.199056	-0.502458	0.986803	-0.0710707	1	-0.117837	1	-0.106069	1	-0.0376667	1	0.0954462	1	0.0483007	1	10.9861	10.7284	11.0234	11.7472	11.2631	11.0596	10.7958	11.3314	11.1021	11.3511	10.9128
EGR52588	21392	21392	GL985056	+	3507152	3508384	0.2785	1	0.434599	1	-0.524677	0.922974	-0.188827	1	-0.0880734	1	0.0457098	1	-0.32688	1	0.369163	1	-0.016907	1	0.308405	1	-0.175656	1	-0.115858	1	-0.0462207	1	-0.0850695	1	-0.135452	1	0.26677	1	11.311	11.4821	11.7777	11.854	11.412	11.5017	12.0459	11.6866	11.3019	11.3373	11.8683
EGR53117	53812	53812	GL985056	-	3508726	3509121	-0.0113573	1	-0.378438	1	0.156113	1	0.232925	1	-0.262978	1	0.218153	1	0.00279066	1	0.0422478	1	-0.348525	1	0.412298	1	-0.155955	1	0.09215	1	-0.0643596	1	-0.0478822	1	0.0242676	1	0.0880918	1	10.0697	10.2901	10.2174	10.0833	10.1165	10.0271	10.0939	9.93729	10.1784	10.1842	10.163
EGR52589	74498	74498	GL985056	+	3509710	3512076	-0.261566	1	0.530066	0.839932	-0.184873	1	-0.0835086	1	0.220422	1	-0.0711423	1	-0.0597009	1	-0.0896032	1	-0.339877	1	0.455724	1	-0.043652	1	-0.0720594	1	0.0543634	1	0.0205562	1	-0.0289109	1	-0.0460252	1	14.2945	14.1793	14.1277	14.0692	14.1659	14.2393	14.1795	14.1391	14.2701	14.1917	14.2483
EGR53118	53785	53785	GL985056	-	3513009	3517408	0.155287	1	-0.164192	1	-0.253246	1	0.262236	1	0.108016	1	-0.0202026	1	-0.0176795	1	-0.0701561	1	0.131278	1	-0.0582846	1	-0.0525643	1	-0.0204401	1	-0.0816917	1	0.051055	1	-0.0703965	1	0.101134	1	12.1853	12.2032	12.3165	12.2471	12.1295	12.2289	12.3416	12.3048	12.1443	12.319	12.3016
EGR52590	2173	2173	GL985056	+	3518654	3520633	0.919656	0.0213914	-0.353055	1	0.0186203	1	-0.585849	0.678337	-0.725714	0.0307125	-0.211594	1	0.672527	0.124181	0.265111	1	-0.0609817	1	-0.241449	1	0.28886	1	0.013656	1	-0.447992	1	0.0144503	1	0.455825	1	-0.0218244	1	8.5459	8.36097	8.23885	8.55342	8.83182	8.31071	7.66286	8.18605	8.65967	8.76629	8.20833
EGR53119	53462	53462	GL985056	-	3520882	3521677	-0.188951	1	-0.455051	1	0.295519	1	0.347886	1	0.00818187	1	0.108319	1	-0.188571	1	0.0720964	1	-0.381259	1	0.0226678	1	0.0756295	1	0.282667	1	-0.0346759	1	-0.0262299	1	0.110405	1	-0.0495423	1	9.30947	9.40687	9.5157	9.71345	9.2883	9.32376	9.62127	9.644	9.22526	9.24088	9.5627
EGR53120	53811	53811	GL985056	-	3522118	3525775	0.547161	0.740594	-0.241531	1	0.00530952	1	-0.31127	1	-0.242932	1	0.118257	1	-0.0400631	1	0.164786	1	0.151472	1	-0.195753	1	0.0372802	1	0.00698391	1	0.0159959	1	-0.0252807	1	0.0561202	1	-0.0468825	1	11.7776	12.0052	11.9724	11.8559	11.905	11.9006	11.9728	11.7214	11.7987	11.8128	11.9948
EGR52591	119960	119960	GL985056	+	3526060	3526555	0.397709	1	0.470239	1	-0.149337	1	-0.719327	0.469645	-0.0866625	1	-0.259276	1	0.309449	1	0.0371591	1	0.097093	1	0.199453	1	-0.0957344	1	-0.20033	1	-0.204407	1	-0.0111638	1	0.464597	1	-0.249007	1	8.7398	8.38099	8.43517	8.16872	8.40332	8.19152	7.87106	7.78953	8.28743	8.20138	8.39672
EGR52592	103348	103348	GL985056	+	3527253	3528559	-0.781912	0.16771	-0.592897	0.651927	0.61719	0.569817	0.756861	0.230209	0.30345	1	-0.102974	1	-0.155408	1	-0.0448735	1	-0.486249	1	-0.252525	1	0.314136	1	0.424366	1	0.00211301	1	-0.0172066	1	-0.000188366	1	0.0153475	1	9.57214	9.27304	9.06558	9.05328	9.26103	9.22827	9.05413	8.97385	9.53682	9.36229	9.14666
EGR53121	74502	74502	GL985056	-	3528776	3530788	1.18804	0.0156764	-0.367649	1	0.139881	1	-0.960333	0.109312	-0.998993	0.00243162	0.159228	1	0.110371	1	0.729675	0.166732	0.255243	1	-0.470382	1	0.101831	1	0.113326	1	-0.182188	1	-0.165709	1	0.0551873	1	0.292918	1	10.3451	10.3329	10.223	10.6916	10.8413	10.0805	10.0043	10.076	10.7249	10.4285	10.2798
EGR53122	103350	103350	GL985056	-	3532494	3533746	-0.183582	1	0.192991	1	-0.318848	1	0.309072	1	0.226741	1	-0.0380226	1	0.165715	1	-0.354037	1	-0.0988136	1	0.134064	1	0.0620841	1	-0.0971423	1	-0.101754	1	0.057767	1	0.173658	1	-0.129697	1	11.7088	11.3876	11.2438	11.0639	11.3316	11.1868	10.9214	11.0682	11.4067	11.1659	11.2004
[truncated: 8,447 more rows]
[truncated: 31 more columns]
